# Supplementary material for: Factors affecting anxiety among administrative officers working within the urgent protective action planning zone of a nuclear power station
Source: PLoS One. 2020 Aug 5;15(8):e0236997. doi: 10.1371/journal.pone.0236997 (PMC7406078; doi:10.1371/journal.pone.0236997)
Supplement: S1 Dataset — (XLSX) [file pone.0236997.s003.xlsx]

## Sheet: Sheet1
ID	Age	Sex	Family number	With children	Single household	City	Years for working	Distance from plant	Years for staying	Work state	Kind of position	Relationship	Participation for training	Anxiety for working	Q1	Q2	Q3	Q4	Q5	Q6	Q7	Hesitate to mecical exposure
1	4	1	4	2	2	2	24	5	11	2	1	3	2	3	2	2	2	2	2	2	1	1
2	2	1	3	2	1	2	0.5	4	0.5	1	1	3	1	2	2	2	2	2	1	2	2	2
3	2	1	3	2	1	2	4	4	23	1	1	3	1	2	2	2	2	2	1	2	1	2
4	3	1	4	1	2	2	9	4	1	1	1	3	1	2	2	2	2	2	2	2	2	2
5	2	1	1	2	2	2	2	3	2	1	1	3	1	3	2	2	2	1	1	2	2	2
6	3	1	3	1	2	2	8	3	4	1	1	3	1	2	2	1	2	1	1	1	1	2
7	5	2	3	2	1	2	39	4	57	1	1	3	1	2	2	2	2	2	1	2	1	2
8	4	2	3	2	1	2	29	4	39	1	1	3	1	2	2	1	1	2	1	1	1	2
9	5	2	2	2	1	2	37	4	55	3	1	3	2	2	2	1	2	2	1	2	1	2
10	6	1	2	2	1	2	33	4	55	4	1	3	1	2	2	2	1	2	2	2	1	2
11	4	1	1	1	2	2	1	4	1	3	1	3	1	2	2	2	2	1	1	1	1	1
12	4	1	7	1	1	2	22	3	42	1	1	3	1	1	2	1	2	1	2	1	1	2
13	3	2	2	2	1	2	12	4	12	1	1	3	1	2	2	2	2	2	2	2	1	1
14	5	1	2	2	1	2	33	3	18	4	1	3	2	3	1	1	1	1	1	1	1	2
15	3	1	5	1	2	2	12	4	30	1	1	3	1	2	2	2	2	2	2	2	2	2
16	5	1	5	2	1	2	27	4	57	1	1	3	1	3	2	2	2	2	2	1	2	2
17	5	1	3	2	1	2	32	3	20	2	1	3	1	4	2	2	2	2	2	2	2	1
18	4	1	3	1	2	2	20	4	17	1	1	3	1	2	2	2	2	2	2	2	1	2
19	2	1	4	2	1	2	3	3	21	1	1	3	1	2	2	1	2	1	2	2	1	2
20	3	1	3	1	2	2	9	4	3	1	2	3	1	3	2	2	2	2	2	1	1	2
21	3	1	4	1	2	2	10	3	10	1	2	3	1	3	2	1	2	1	1	2	1	1
22	4	1	3	2	1	2	23	3	40	1	1	3	1	2	2	2	2	2	2	1	1	2
23	3	1	1	2	1	2	3	4	1	1	1	3	1	4	2	2	2	2	2	2	2	2
24	3	1	3	1	1	2	8	4	8	1	2	3	2	2	2	1	1	1	1	1	1	2
25	3	1	3	2	1	2	8	4	8	1	1	3	2	4	2	1	2	2	2	2	2	2
26	2	1	3	2	2	2	3	3	25	1	1	3	2	1	2	2	1	1	1	1	1	1
27	4	1	2	2	2	2	21	3	21	1	2	3	1	3	2	1	2	1	1	1	1	1
28	4	1	5	1	2	2	16	3	16	1	1	3	2	2	1	2	2	2	2	2	2	2
29	5	1	5	2	1	2	37	4	57	3	2	3	1	1	2	1	2	1	1	1	2	1
30	5	1	2	2	1	2	33	4	51	2	1	3	1	1	1	1	2	1	1	1	1	2
31	5	1	5	1	1	2	42	4	9	4	2	3	2	2	1	1	2	1	1	1	1	2
32	5	1	2	2	1	2	37	4	57	3	2	3	1	2	2	1	2	2	2	1	1	2
33	3	1	3	2	1	2	4	4	7	1	1	3	1	2	2	2	2	2	2	2	2	2
34	2	2	3	2	1	2	2	2	7	1	1	3	2	2	2	2	1	1	1	2	1	2
35	3	1	3	1	2	2	10	3	7	1	2	3	1	3	2	2	2	2	2	2	2	2
36	5	1	5	1	2	2	30	4	5	2	1	3	1	2	2	2	2	2	2	2	2	1
37	5	1	2	1	1	2	30	4	50	3	1	3	1	2	2	1	2	1	1	1	1	1
38	5	1	5	2	1	2	33	4	33	1	2	3	2	1	2	2	2	2	2	2	1	1
39	5	1	6	2	1	2	33	4	23	2	2	3	1	2	2	1	2	2	2	2	1	2
40	5	1	2	2	1	2	38	4	20	3	1	3	1	1	2	1	2	2	2	1	1	1
41	3	1	4	1	2	2	20	3	38	1	2	3	3	2	2	1	2	2	1	1	1	1
42	4	1	2	2	2	2	27	3	3	2	1	3	1	2	2	2	2	2	1	2	2	1
43	4	1	3	1	1	2	25	4	4	3	2	3	1	2	1	1	1	1	1	1	1	2
44	5	1	2	2	1	2	34	4	24	4	1	3	1	1	2	2	2	1	1	1	1	2
45	5	1	4	1	1	2	32	4	15	4	1	3	2	3	2	1	1	1	1	2	1	2
46	4	1	4	2	1	2	27	4	6	1	1	3	1	2	2	2	2	2	2	1	1	2
47	3	2	3	1	2	2	14	4	14	1	1	3	1	1	2	1	2	2	1	1	1	2
48	2	1	3	2	1	2	3	3	17	1	1	3	2	2	2	1	1	1	1	1	1	2
49	5	2	3	1	2	2	30	3	10	3	1	3	3	3	2	2	1	2	1	2	1	2
50	5	1	5	2	1	2	32	4	32	3	1	3	1	2	1	1	2	2	1	1	1	2
51	2	1	1	2	2	2	1	4	1	1	3	2	1	2	2	1	2	2	1	1	1	2
52	4	1	4	1	1	2	27	3	23	1	1	3	1	3	1	2	2	2	2	2	1	2
53	5	2	2	2	1	2	38	4	27	3	1	3	2	2	2	2	2	2	1	2	1	2
54	5	1	3	2	1	2	32	5	22	3	1	3	2	3	2	1	2	2	2	1	1	2
55	2	1	3	2	1	2	2	4	20	1	1	3	1	3	2	1	2	2	2	2	1	1
56	3	1	5	1	1	2	15	3	15	1	1	3	2	3	2	1	2	1	1	1	1	2
57	5	1	2	2	1	2	34	3	19	4	1	3	4	2	1	2	1	2	1	2	1	2
58	4	2	4	1	1	2	23	4	16	1	1	3	1	2	2	1	2	2	1	1	2	1
59	5	1	2	2	1	2	37	3	27	3	1	3	3	2	2	2	1	2	1	1	1	2
60	2	1	1	2	2	2	0.5	3	0.5	1	1	3	1	4	2	1	1	1	2	1	2	2
61	2	2	6	1	1	2	2	4	25	1	1	3	1	2	2	1	1	2	1	1	2	2
62	5	1	4	2	1	2	30	4	15	3	2	3	1	2	2	1	2	2	1	1	1	2
63	4	2	3	1	2	2	25	4	44	1	1	3	1	2	2	2	2	2	1	1	1	2
64	2	1	3	2	1	2	1.6	4	21	1	1	3	1	2	1	1	2	2	2	1	2	2
65	5	1	5	1	1	2	22.6	4	9.8	2	1	3	1	3	2	2	2	2	1	2	2	2
66	5	1	3	2	1	2	34	4	56	4	1	3	1	2	2	1	2	1	1	2	1	1
67	2	1	1	2	2	2	2	4	2	1	1	3	1	1	2	1	2	1	1	2	1	1
68	2	1	2	2	2	2	4	4	1	1	1	1	2	2	1	2	1	1	1	1	1	2
69	4	1	5	1	1	2	21	4	41	1	1	3	2	2	2	1	2	2	2	1	1	2
70	3	2	3	2	1	2	9	4	31	1	1	3	2	2	2	2	2	2	1	1	2	2
71	5	2	4	1	1	2	30	4	27	1	1	3	2	2	2	1	2	2	2	2	1	1
72	3	1	5	1	1	2	13	3	1	1	1	3	1	3	2	2	2	1	1	2	1	2
73	3	2	4	1	1	2	15	4	15	1	1	3	2	2	2	2	1	2	2	1	1	2
74	4	1	2	2	1	2	23	3	30	2	1	3	2	3	1	1	1	1	1	2	1	2
75	2	2	3	2	1	2	3	3	25	1	1	3	1	2	2	2	2	2	2	2	1	2
76	6	1	2	1	1	2	40	3	60	4	1	3	2	2	1	1	1	1	1	1	1	2
77	4	1	4	1	1	2	24	4	10	2	2	3	1	2	2	2	2	2	2	1	1	2
78	5	1	4	1	1	2	27	4	10	2	1	2	1	2	2	1	1	1	1	2	1	2
79	3	1	1	2	2	2	13	4	5	1	1	3	2	1	2	1	2	2	2	1	1	1
80	2	1	1	2	2	2	3	4	3	1	1	1	2	4	1	1	1	1	1	1	1	2
81	3	1	4	1	1	2	17	3	39	1	1	1	3	4	1	1	1	1	1	1	1	2
82	4	1	4	1	1	2	29	3	48	3	1	3	3	4	1	1	2	2	1	2	1	2
83	3	2	4	1	2	2	17	4	7	1	1	3	1	2	2	1	2	1	1	1	1	1
84	3	1	1	2	2	2	4	5	4	1	1	3	1	1	2	2	2	2	2	2	1	2
85	5	1	2	2	2	2	30	3	10	4	1	3	2	2	1	1	1	1	1	1	1	2
86	4	1	4	1	1	2	24	4	25	2	1	1	2	3	1	1	1	1	1	1	1	2
87	3	1	3	2	1	2	9	4	10	1	1	1	3	1	1	1	1	1	1	1	1	2
88	3	2	3	2	1	2	15	4	15	1	1	3	2	2	2	1	2	1	1	2	1	2
89	2	1	1	2	2	2	1	4	1	1	1	3	1	2	1	1	1	1	1	1	1	2
90	4	1	2	2	2	2	30	4	49	2	1	3	2	3	1	1	1	1	1	1	1	2
91	3	1	4	2	1	2	12	3	15	1	1	3	2	4	2	2	2	1	2	1	1	2
92	3	1	5	1	2	2	12	4	12	2	1	3	2	1	1	1	1	1	1	1	1	2
93	5	1	4	2	1	2	27	3	15	3	1	3	3	3	1	1	1	1	1	1	1	1
94	4	1	4	1	1	2	21	4	16	2	1	3	2	3	2	1	2	1	1	1	1	2
95	2	1	3	2	1	2	3	4	22	1	1	3	1	2	2	2	2	2	2	2	2	2
96	3	1	4	2	2	2	12	3	24	1	1	3	2	3	2	1	2	1	1	1	1	2
97	5	1	3	2	1	2	29	4	14	2	1	3	2	2	2	1	2	1	1	1	1	2
98	3	2	4	2	1	2	15	4	15	1	1	3	1	3	2	2	2	2	2	2	2	2
99	4	1	3	2	1	2	22	4	22	1	1	3	1	3	2	1	2	1	1	1	1	2
100	5	2	4	1	1	2	30	4	20	1	1	3	1	3	2	1	2	1	1	1	1	2
101	4	1	4	1	2	2	23	4	40	2	1	2	1	2	2	1	2	1	1	1	1	2
102	3	2	1	2	2	2	10	5	10	1	3	2	3	1	2	2	2	2	1	2	1	2
103	2	1	4	2	1	2	2	4	20	1	1	3	1	3	2	2	2	2	2	2	1	2
104	3	2	4	1	1	2	16	3	1	1	3	2	3	1	2	1	2	2	1	2	1	2
105	5	1	4	2	1	2	29	4	16	4	1	3	2	2	2	2	2	1	1	1	1	1
106	3	2	1	2	2	2	15	4	15	1	3	3	1	2	1	1	1	1	1	1	1	1
107	4	1	4	1	1	2	25	4	15	3	1	3	1	3	1	1	1	2	1	1	1	2
108	2	1	4	2	1	2	4	4	20	1	1	3	3	4	2	2	1	1	1	2	1	2
109	3	2	5	1	1	2	15	5	10	1	3	2	1	2	2	2	2	2	2	1	1	2
110	4	2	5	1	1	2	15	4	20	1	3	2	3	1	1	1	1	1	1	1	1	2
111	4	2	4	1	1	2	25	4	10	1	3	2	3	2	1	1	1	1	1	1	1	2
112	3	2	3	2	1	2	9	3	15	1	3	3	2	2	1	2	2	1	1	2	1	2
113	4	1	6	1	2	2	27	4	47	2	2	3	1	1	2	2	2	2	2	2	1	1
114	5	1	2	2	1	2	34	4	53	4	1	3	1	3	1	1	1	1	1	1	1	2
115	3	1	4	1	2	2	7	3	5	1	1	3	2	3	2	1	1	1	1	1	1	2
116	4	2	2	2	2	2	22	4	10	2	1	3	1	2	2	2	2	1	1	2	1	2
117	3	1	4	2	1	2	3	4	3	1	1	3	1	2	2	2	2	2	2	2	1	2
118	3	1	3	1	2	2	15	4	4	1	1	3	3	3	2	2	2	2	2	1	1	1
119	3	1	3	2	1	2	10	4	28	1	1	3	1	3	2	1	2	1	1	1	1	2
120	2	1	1	2	2	2	2	4	2	1	2	3	1	3	2	2	2	2	2	2	2	2
121	5	1	2	2	1	2	37	4	57	4	1	3	1	2	2	1	2	2	1	1	1	2
122	4	1	2	2	1	2	22	4	40	3	1	3	2	2	2	1	2	2	1	2	1	1
123	5	1	4	2	1	2	30	4	10	2	2	3	3	2	2	1	2	1	1	1	1	2
124	4	1	3	2	1	2	22	4	35	1	1	3	1	2	2	2	2	2	2	2	2	2
125	5	1	3	2	1	2	26	5	45	4	1	3	1	1	1	1	1	1	1	1	1	2
126	2	2	5	2	1	2	2	4	20	1	1	3	1	3	2	1	1	2	1	1	1	2
127	4	2	3	2	1	2	23	4	23	1	1	3	1	3	2	1	2	2	2	2	2	1
128	3	1	3	1	1	2	16	3	5	1	1	3	2	4	2	1	1	1	1	1	1	1
129	4	1	5	1	1	2	22	4	6	3	1	3	2	2	1	2	1	2	1	1	2	1
130	3	1	2	2	2	2	4	4	4	1	1	3	1	4	2	1	1	2	2	1	1	2
131	3	1	3	2	1	2	3	4	17	1	1	3	1	2	2	2	1	2	2	2	2	2
132	5	2	2	2	1	2	36	3	21	1	3	3	1	1	2	1	2	2	2	1	1	2
133	5	2	2	2	1	2	31	4	20	3	1	3	1	3	1	1	2	1	1	1	1	2
134	5	1	2	2	1	2	32	4	44	2	1	3	1	2	2	1	2	1	1	1	1	1
135	5	1	3	1	2	2	30	4	50	2	1	3	1	1	2	1	2	1	1	2	2	2
136	5	2	2	2	1	2	36	5	50	1	1	3	1	2	2	2	2	2	2	2	1	1
137	5	1	2	2	2	2	32	4	1	2	1	3	3	2	2	1	1	1	1	1	1	2
138	4	1	5	1	2	2	24	4	16	1	1	3	2	3	1	1	2	1	1	1	1	2
139	4	1	4	2	1	2	24	5	4	2	1	3	1	3	2	2	2	2	2	2	2	2
140	2	1	2	2	1	2	0.5	4	0.5	1	1	3	1	3	2	2	2	2	2	1	1	2
141	4	2	3	1	1	2	21	5	4	1	1	3	1	1	2	2	2	2	2	1	2	2
142	3	2	5	1	1	2	0.5	3	6	1	2	3	1	2	2	2	2	1	1	1	1	2
143	4	1	5	1	1	2	24	4	42	1	2	3	1	2	2	1	2	1	1	1	1	1
144	5	1	1	2	2	6	36	3	3	1	2	1	2	2	1	1	1	1	1	1	1	1
145	5	1	4	2	1	6	35	4	54	3	1	3	4	2	2	1	2	1	1	1	1	2
146	3	1	3	1	1	6	7	3	7	1	2	3	1	2	2	2	2	2	2	1	1	2
147	5	1	2	2	1	6	29	3	12	3	2	1	6	3	1	1	1	1	1	1	1	2
148	3	1	5	1	1	6	15	3	3	1	2	3	6	3	2	2	2	2	2	2	2	2
149	3	1	4	1	2	6	12	5	12	1	2	3	1	3	2	1	2	2	2	1	2	2
150	2	1	2	2	2	6	1	2	1	1	2	3	2	3	1	1	1	1	1	2	1	1
151	3	1	3	1	2	6	11	3	6	1	2	3	6	3	2	2	2	1	1	1	1	2
152	3	1	3	1	2	6	2	3	2	1	2	3	1	4	2	2	1	1	1	2	2	1
153	5	1	3	2	1	6	30	3	16	4	2	3	6	4	1	1	1	1	1	1	1	2
154	5	1	4	2	1	6	31	3	55	3	1	3	3	3	2	1	2	2	1	1	1	2
155	5	2	1	2	2	6	27	2	10	3	3	2	5	3	1	1	1	1	1	1	1	2
156	3	2	3	1	2	6	15	3	33	1	1	3	2	2	2	1	2	1	1	2	1	1
157	3	1	5	1	1	6	13	3	6	1	1	3	3	2	1	1	1	1	1	1	1	2
158	3	2	4	1	2	6	13	3	3	1	1	3	3	3	2	1	2	1	1	1	1	2
159	3	1	2	2	2	6	18	3	5	1	1	3	3	4	1	1	1	1	1	1	1	2
160	5	1	1	2	1	6	32	3	12	1	1	3	3	3	2	1	2	1	1	1	1	2
161	4	2	5	1	1	6	20	2	13	1	1	3	1	1	2	2	2	2	2	2	1	2
162	4	1	1	2	2	6	16	2	5	1	1	3	2	3	1	1	1	1	1	1	1	2
163	5	2	2	2	1	6	30	2	16	2	1	3	1	2	2	2	2	2	2	1	1	2
164	4	1	3	1	1	6	26	2	10	2	1	3	3	2	1	1	1	1	1	1	1	2
165	4	2	3	2	1	6	20	2	10	1	1	3	2	2	2	1	2	1	1	1	1	2
166	3	2	1	2	2	6	9	3	5	1	3	2	1	2	1	1	1	1	1	1	1	2
167	5	1	5	2	1	6	24	4	25	2	1	3	1	2	1	1	1	1	1	1	1	2
168	3	1	4	1	2	6	11	3	11	1	1	3	3	2	2	1	2	2	1	2	1	2
169	5	1	2	2	1	6	35	3	20	4	1	3	6	2	1	1	1	1	1	1	1	2
170	5	1	3	2	1	6	32	2	20	3	1	3	2	2	2	1	2	2	1	1	1	2
171	4	1	3	1	2	6	10.5	2	10.5	1	1	3	2	2	2	1	2	1	1	2	1	2
172	5	1	3	2	2	6	37	3	6	3	1	3	1	3	1	1	1	1	1	2	1	2
173	4	1	4	1	2	6	26	4	45	2	1	3	6	3	2	1	2	1	2	1	1	2
174	5	2	1	2	1	6	20	2	22	1	1	3	1	2	2	1	2	2	1	1	1	2
175	4	2	4	1	1	6	19	3	7	1	3	3	4	1	1	2	1	2	1	1	1	2
176	4	1	2	2	2	6	16	4	2	1	1	3	1	4	2	1	2	2	2	2	1	1
177	4	1	3	1	1	6	27	2	8	2	1	3	2	2	2	1	2	1	1	1	1	1
178	5	1	2	2	1	6	35	2	57	4	1	3	6	4	1	1	2	1	1	1	1	2
179	3	1	3	1	1	6	20	2	5	1	1	3	2	4	2	1	1	1	1	1	1	2
180	4	1	5	1	1	6	11	3	20	1	1	3	1	4	2	2	2	2	1	1	1	2
181	4	2	4	1	2	6	25	3	10	1	1	3	1	2	2	2	2	2	1	2	1	2
182	5	1	2	2	1	6	2	3	8	2	2	3	2	2	2	2	2	1	1	1	1	2
183	5	1	3	2	2	6	15	3	15	3	2	3	1	3	2	2	2	2	2	1	2	2
184	2	1	3	2	1	6	5	3	10	1	2	3	1	4	2	1	2	1	1	1	1	2
185	3	1	1	2	2	6	6	3	6	1	2	3	1	3	1	1	1	1	1	1	1	2
186	5	1	4	1	1	6	30	2	26	4	2	3	4	3	1	1	1	1	1	1	1	2
187	4	1	5	1	1	6	20	2	13	3	2	3	5	2	2	2	2	1	1	2	1	2
188	4	1	6	1	1	6	24	3	24	2	1	3	3	3	2	1	2	2	2	2	1	2
189	5	1	6	2	1	6	35	4	54	3	1	3	1	1	1	1	1	1	1	1	1	2
190	3	1	5	1	2	6	2	5	2	1	3	3	6	4	1	1	1	1	1	1	1	2
191	4	1	1	1	2	6	22	5	1	1	3	1	6	3	1	1	1	1	1	1	1	2
192	3	1	3	1	2	6	20	5	38	1	3	1	6	3	1	1	1	1	1	1	1	2
193	3	1	1	1	2	6	19	5	38	1	3	1	6	2	1	1	1	1	1	1	1	2
194	5	1	2	2	1	6	30	5	35	3	1	3	1	1	2	1	2	2	2	1	1	2
195	5	1	3	1	1	6	28	5	28	1	1	3	1	2	1	1	1	1	1	1	1	2
196	5	1	2	2	1	6	27	5	28	2	2	3	2	2	1	1	1	1	1	1	1	2
197	5	2	1	2	1	6	28	5	30	1	1	3	2	3	2	1	2	1	1	1	1	2
198	4	1	3	1	2	6	21	5	2	1	1	3	2	2	2	1	1	1	1	1	1	2
199	4	1	6	1	2	6	9	5	9	1	1	3	1	4	2	1	2	1	1	1	1	2
200	5	1	2	1	1	6	29	5	34	3	1	3	2	4	2	1	2	2	1	1	1	2
201	5	1	2	2	2	6	21	5	21	3	1	3	1	2	2	1	1	2	1	1	1	2
202	5	2	3	2	1	6	19	5	21	1	1	2	1	3	2	2	2	2	2	1	1	2
203	3	1	5	1	1	6	16	4	5	1	1	3	1	3	2	1	2	1	1	2	1	2
204	4	1	4	1	2	6	11	2	10	4	1	3	6	3	1	1	1	1	1	1	1	2
205	5	1	3	2	1	6	29	3	18	4	1	3	1	2	1	1	1	1	1	1	1	2
206	4	1	5	1	1	6	24	2	10	3	1	3	6	2	2	1	2	1	1	1	1	2
207	5	1	3	1	1	6	23	4	40	1	1	1	2	2	1	1	1	2	1	1	1	2
208	5	1	4	2	1	6	30	4	30	4	1	3	4	1	2	1	2	1	2	2	1	2
209	5	1	2	2	1	6	21	4	11	2	1	3	3	2	2	1	1	1	1	1	1	2
210	4	1	4	1	1	6	25	4	48	1	1	3	2	2	2	2	1	1	1	1	2	2
211	3	1	1	2	2	6	8	2	8	1	1	1	2	1	2	2	2	2	1	2	1	2
212	5	1	3	2	1	6	30	3	23	4	1	3	6	3	1	1	1	1	1	1	1	2
213	5	1	3	2	1	6	37	4	37	3	1	3	2	3	2	1	2	1	1	1	1	2
214	3	1	5	1	2	6	0.5	2	0.5	1	2	3	1	2	1	1	1	1	1	1	1	2
215	3	2	1	2	2	6	3	3	3	1	2	3	1	1	2	2	2	1	1	1	1	2
216	3	1	5	1	1	6	12	3	12	1	1	3	1	3	2	1	2	1	1	1	1	2
217	4	1	4	1	1	6	14	3	14	1	2	3	1	3	2	2	1	1	1	1	1	2
218	4	1	3	2	1	6	7	3	7	1	2	3	2	3	1	2	2	1	1	1	1	2
219	4	1	1	2	1	6	30	3	30	3	2	3	3	3	2	1	2	2	1	2	1	2
220	4	2	3	2	1	6	28	3	12	2	1	3	2	3	2	2	2	2	2	2	2	2
221	3	2	4	1	1	6	14	2	9	1	2	3	1	1	1	1	2	1	1	1	1	2
222	3	1	5	1	2	6	4	2	4	1	2	3	1	3	2	2	2	1	2	1	1	2
223	5	1	3	2	1	6	34	3	26	4	2	3	1	3	2	1	1	1	1	1	1	2
224	3	2	5	1	2	6	2	4	3	1	3	2	1	2	1	2	2	1	1	1	1	2
225	5	1	2	2	2	6	30	5	3	2	1	2	3	1	2	1	2	1	2	1	1	2
226	3	2	6	1	2	6	4	4	5	1	3	2	2	3	2	2	2	2	1	1	1	2
227	3	1	1	1	2	6	0.5	5	0.5	1	3	2	1	1	1	1	1	1	1	1	1	2
228	2	2	1	2	2	6	1	3	1	1	2	3	1	2	2	2	2	1	2	2	1	2
229	4	1	4	2	1	6	28	5	35	2	2	3	2	3	2	1	1	2	1	2	1	2
230	5	1	6	2	1	6	27	2	27	3	2	3	1	3	2	2	2	1	1	1	1	2
231	5	1	3	2	1	6	34	3	26	3	1	3	1	2	2	1	2	2	2	1	2	2
232	3	1	5	1	1	6	16	3	36	1	1	3	4	2	2	1	2	2	1	2	2	1
233	5	1	2	2	1	6	35	3	30	4	1	3	6	3	1	1	1	1	1	1	1	1
234	4	1	1	2	2	6	18	2	3	1	1	3	3	3	1	1	2	1	1	1	1	2
235	4	1	4	1	1	6	11	2	11	1	1	3	1	3	1	1	1	1	1	1	1	2
236	5	1	5	2	1	6	27	4	17	1	1	3	1	3	2	2	2	2	1	2	1	2
237	3	2	2	2	2	6	12	3	4	1	1	3	3	2	1	1	1	1	1	1	1	2
238	5	1	4	2	1	6	23	3	10	3	1	3	4	2	2	2	2	1	1	1	1	2
239	4	1	4	1	1	6	12	2	6	1	1	3	2	3	2	1	2	1	1	1	1	2
240	4	2	4	1	1	6	28	3	6	1	1	3	1	2	2	1	2	2	1	2	1	2
241	3	1	3	1	1	6	16	4	6	1	1	3	1	3	2	2	1	2	2	2	1	1
242	4	1	3	2	1	6	5	3	10	2	1	3	3	2	2	1	1	1	1	1	1	2
243	4	1	2	2	1	6	24	4	12	1	1	3	2	2	1	1	1	1	1	1	1	1
244	6	1	1	2	1	6	1	3	60	1	1	3	1	2	2	1	2	1	1	1	1	2
245	4	1	4	1	1	6	28	2	13	3	1	3	6	2	1	1	1	1	1	1	1	1
246	5	1	3	1	1	6	35	3	13	3	1	3	3	1	2	1	1	1	1	1	1	2
247	5	1	1	2	1	6	34	3	14	4	1	3	4	4	1	1	1	1	1	1	1	2
248	3	1	2	2	1	6	18	3	35	1	1	3	2	3	2	2	2	1	1	1	1	2
249	3	2	4	1	2	6	17	3	10	1	1	3	4	3	1	1	1	1	1	1	1	2
250	3	1	4	1	1	6	11	3	1	1	1	3	6	2	2	2	2	1	2	1	1	2
251	5	1	1	2	2	6	32	2	12	3	1	3	5	3	1	1	1	1	1	1	1	2
252	4	1	3	1	1	6	20	3	0.5	1	2	3	6	3	1	1	1	1	1	1	1	2
253	5	1	5	1	1	6	28	4	28	3	1	3	1	3	2	2	2	2	2	2	2	2
254	4	1	4	1	1	6	20	3	7	1	1	3	4	2	2	1	2	1	1	1	1	2
255	4	1	4	1	1	6	26	3	37	3	1	3	6	4	1	1	1	1	1	1	1	2
256	5	1	4	2	1	6	30	3	30	3	1	3	6	3	1	1	1	1	1	1	1	2
257	4	1	2	2	1	6	23	2	18	1	1	3	2	2	2	1	2	1	1	1	1	2
258	3	1	4	1	2	6	12	3	12	1	1	3	3	3	1	1	1	1	1	1	1	2
259	4	1	3	2	1	6	26	3	14	4	1	3	6	2	1	1	1	1	1	1	1	2
260	5	1	2	2	1	6	30	2	40	1	1	3	4	1	1	1	1	2	1	1	1	1
261	4	2	4	1	1	6	17	3	9	1	3	3	3	2	1	1	1	1	1	1	1	2
262	3	2	5	1	1	6	16	3	5	1	1	3	1	3	2	1	2	2	2	1	1	2
263	4	2	2	1	2	6	24	2	6	1	1	3	1	3	2	2	2	2	2	2	1	2
264	4	2	3	1	2	6	16	2	8	1	3	2	2	1	2	1	2	1	1	1	1	1
265	3	2	1	2	2	6	12	3	3	1	1	3	1	4	2	2	2	2	1	1	1	2
266	4	2	4	1	1	6	27	3	13	2	1	3	3	2	1	1	1	1	1	1	1	2
267	3	1	4	1	1	6	10	3	5	2	1	3	4	2	2	1	2	1	1	1	1	2
268	4	1	3	2	1	6	27	2	15	3	1	3	6	4	1	1	1	1	1	1	1	1
269	3	1	3	1	2	6	20	3	5	1	1	3	1	2	2	1	2	1	1	2	1	2
270	5	1	3	2	1	6	37	3	50	4	1	3	6	4	1	1	1	1	1	1	1	2
271	5	1	2	2	1	6	33	4	57	4	2	3	2	3	1	1	1	1	1	1	1	2
272	5	1	5	1	2	6	30	2	25	3	2	3	3	4	2	2	2	2	1	2	1	2
273	5	1	4	1	1	6	30	2	20	3	2	3	4	3	2	1	1	1	1	1	1	2
274	3	1	3	1	1	6	13	3	6	1	2	3	4	3	2	1	2	1	1	1	1	2
275	4	2	4	1	1	6	25	3	46	1	1	3	1	2	2	1	2	1	1	2	1	1
276	4	1	5	1	1	6	20	4	5	2	1	3	3	2	2	2	2	2	1	2	1	2
277	5	1	2	2	1	6	33	3	19	3	1	3	5	3	2	1	2	1	1	2	1	2
278	3	2	1	2	2	6	11	3	11	1	1	3	1	2	2	2	2	1	1	1	1	2
279	4	1	3	2	1	6	27	3	16	3	1	3	6	4	1	1	1	1	1	1	1	2
280	2	1	4	2	1	6	3	3	12	1	1	3	2	3	1	1	1	1	1	1	1	2
281	4	1	4	1	1	6	18	2	6	1	1	3	3	3	1	1	1	1	1	1	1	2
282	5	1	3	1	1	6	36	2	15	4	1	3	3	3	1	1	1	1	1	1	1	2
283	5	1	2	2	1	6	30	4	59	1	4	3	2	3	1	1	1	1	1	1	1	2
284	4	1	4	1	1	6	27	4	27	3	1	3	3	3	2	1	1	2	1	2	1	2
285	4	1	4	1	1	6	22	3	4	1	1	3	3	3	1	1	1	1	1	2	1	2
286	4	1	3	2	1	6	11	2	10	2	1	3	2	3	2	1	1	1	1	2	1	1
287	3	2	5	1	1	6	7	2	4	1	3	3	2	2	1	1	1	1	1	1	1	2
288	5	1	3	1	1	6	34	3	15	3	1	3	4	3	1	1	1	1	1	1	1	2
289	4	1	4	1	1	6	22	3	6	2	1	3	5	4	1	1	1	1	1	1	1	2
290	4	2	4	2	1	6	20	3	7	1	1	3	2	3	1	2	2	2	1	1	1	2
291	3	2	4	1	1	6	10	5	9	1	3	3	2	1	2	2	2	1	1	2	1	2
292	3	2	1	2	2	6	14	2	1	1	3	2	4	2	2	1	1	1	1	2	1	2
293	3	2	3	2	1	6	11	4	22	1	3	3	1	2	2	2	2	1	1	2	1	2
294	3	2	1	2	2	6	14	3	14	1	3	2	2	2	1	1	1	1	1	1	1	2
295	2	2	3	2	1	6	2	3	20	1	3	3	2	2	1	1	2	2	1	2	1	2
296	3	2	2	2	2	6	8	3	6	1	3	2	1	2	1	1	2	1	1	1	1	1
297	5	2	2	2	1	6	33	3	17	4	3	3	6	2	1	1	1	1	1	1	1	2
298	5	2	1	2	1	6	32	2	52	2	3	2	1	2	2	1	1	1	1	2	1	1
299	5	1	3	2	1	6	34	3	52	3	1	3	6	3	1	1	1	1	1	1	1	1
300	6	1	2	2	1	6	39	3	30	1	1	3	6	3	1	1	1	1	1	1	1	2
301	5	2	1	2	1	6	25	1	3	2	3	2	2	1	1	1	1	1	1	1	1	2
302	5	2	2	2	1	6	33	3	18	3	1	3	3	2	2	1	2	1	1	2	1	2
303	4	2	2	2	1	6	26	2	8	1	1	3	2	2	2	1	2	2	1	2	1	2
304	4	2	2	2	2	6	25	3	6	1	3	2	2	2	1	1	1	1	1	1	1	2
305	2	1	4	1	2	6	5	2	3	1	2	3	3	3	2	2	1	1	1	1	1	2
306	3	1	6	1	1	6	15	3	6	1	2	3	1	2	1	2	2	2	1	2	1	2
307	3	1	1	2	1	6	7	3	3	1	2	3	1	4	2	2	2	2	2	2	2	2
308	4	1	4	1	1	6	27	3	4	3	2	3	2	2	2	1	2	2	1	2	1	2
309	4	1	2	2	1	6	21	3	0.5	1	2	3	3	2	2	1	2	2	1	1	1	1
310	5	1	3	2	1	6	35	3	20	4	2	3	4	3	2	2	2	2	2	1	1	2
311	4	1	5	2	1	6	27	2	5	2	2	3	6	2	2	1	1	1	1	1	1	2
312	3	2	5	1	1	6	17	2	5	1	1	3	1	2	2	1	2	1	1	1	1	1
313	4	1	4	1	1	6	22	5	14	1	1	3	2	1	2	1	2	1	1	1	1	2
314	4	1	4	1	1	6	20	2	1	1	2	3	6	3	2	2	2	1	1	2	1	1
315	4	1	3	1	1	6	27	2	16	3	2	3	3	2	1	1	1	1	1	1	1	1
316	5	1	2	2	2	6	30	3	30	3	2	3	3	2	2	2	2	1	2	2	2	2
317	5	1	3	2	1	6	31	3	1	4	1	3	3	2	1	1	1	1	1	1	1	1
318	3	1	4	1	1	6	12	4	2	1	2	3	5	3	2	1	1	1	1	1	1	2
319	5	2	2	2	1	6	18	2	20	1	1	3	1	1	2	1	2	2	2	2	2	1
320	3	1	5	1	2	6	14	3	2	1	1	3	3	3	1	1	2	1	1	1	1	2
321	3	1	4	1	1	6	13	2	2	1	1	3	2	3	1	2	1	1	1	1	1	2
322	3	1	2	2	2	6	1.5	3	1	3	1	3	1	3	1	1	1	1	1	1	1	2
323	4	2	6	1	1	6	19	3	40	1	1	3	1	2	1	1	2	1	1	1	1	2
324	5	1	5	2	1	6	30	3	16	4	2	3	6	4	1	1	1	1	1	1	1	2
325	3	1	4	1	2	6	17	3	9	1	2	3	2	3	2	1	1	2	1	1	1	2
326	4	1	5	1	1	6	20	3	15	2	1	3	4	2	2	1	2	2	1	1	1	2
327	4	1	1	2	2	6	25	3	5	2	1	3	6	4	1	1	1	1	1	1	1	2
328	2	1	4	2	1	6	0.5	2	10	1	1	3	1	3	2	1	1	1	2	1	2	2
329	4	1	1	2	2	6	23	3	35	1	1	3	4	3	1	1	1	1	1	1	1	1
330	5	1	2	2	1	6	33	2	10	3	1	3	4	3	2	1	1	2	1	1	1	2
331	4	1	1	2	2	6	15	3	15	1	1	3	6	4	2	2	2	1	1	1	1	2
332	4	1	5	1	1	6	22	2	41	1	1	3	1	2	2	1	2	2	1	1	1	2
333	5	1	3	2	1	6	30	3	20	4	1	3	6	3	2	1	2	1	1	1	1	1
334	5	1	2	2	1	6	38	5	38	2	1	2	1	1	2	2	2	2	2	2	1	2
335	6	1	2	2	2	6	6	5	6	5	3	2	1	1	2	1	1	1	1	1	1	1
336	4	1	5	1	1	6	20	3	1	1	3	1	6	3	1	1	1	1	1	1	1	2
337	4	1	5	1	2	6	21	3	21	1	1	1	5	2	1	1	1	1	1	1	1	2
338	5	1	2	2	1	6	32	1	32	1	3	1	6	2	1	1	1	1	1	1	1	2
339	4	1	4	1	2	6	22	3	5	1	3	1	6	3	1	1	1	2	1	1	1	2
340	5	1	2	2	1	6	32	1	15	2	3	1	5	4	1	1	1	1	1	1	1	2
341	5	1	2	2	1	6	38	3	57	4	3	1	6	3	1	1	1	1	1	1	1	2
342	3	1	4	1	1	6	10	4	18	1	3	1	3	4	1	1	1	1	1	1	1	2
343	5	1	3	2	1	6	33	2	27	3	3	1	6	3	1	1	1	1	1	1	1	1
344	5	1	3	2	1	6	30	3	20	1	3	1	6	2	1	1	1	1	1	1	1	2
345	4	1	4	2	1	6	23	3	24	2	1	3	3	3	2	1	2	1	1	2	1	2
346	5	1	2	2	1	6	36	2	10	4	1	3	2	4	1	1	1	1	1	1	1	2
347	3	1	3	2	1	6	20	2	30	1	1	3	4	3	2	1	2	1	1	1	1	2
348	4	1	3	1	1	6	25	3	13	2	1	3	6	3	2	1	2	1	1	1	1	1
349	1	1	5	1	1	6	0.5	3	15	1	1	3	1	3	2	1	2	1	1	1	2	2
350	3	1	5	1	2	6	13	3	6	1	1	3	3	3	1	1	1	1	1	1	1	2
351	3	1	3	1	2	6	16	3	4	1	1	3	2	3	1	1	1	1	1	1	1	2
352	3	2	3	1	2	6	14	3	4	1	1	3	2	4	2	1	2	2	1	2	1	2
353	4	1	5	1	1	6	24	3	3	1	1	3	1	3	2	2	2	2	2	1	1	2
354	5	1	4	1	1	6	26	3	5	4	1	3	3	3	2	1	2	1	1	1	1	1
355	4	1	5	1	1	6	28	5	7	3	1	3	2	2	2	2	2	2	2	2	2	1
356	4	1	4	1	1	6	19	2	1	1	1	3	4	3	1	1	1	1	1	1	1	2
357	2	2	1	2	2	6	5	2	25	1	1	3	2	2	2	1	2	1	1	1	1	2
358	4	1	3	2	1	6	18	2	39	1	1	3	6	2	2	1	1	1	1	2	1	2
359	4	1	5	1	1	6	21	3	13	2	1	3	2	2	2	1	2	2	1	1	1	2
360	2	1	4	1	2	6	6	3	4	1	1	3	2	2	1	1	2	1	1	1	1	2
361	4	1	5	1	1	6	21	4	44	1	1	3	2	3	2	1	2	2	2	1	1	2
362	4	1	2	2	2	6	19	3	35	1	1	3	4	3	1	1	1	1	1	1	1	1
363	5	1	2	2	1	6	32	3	20	4	1	3	6	3	2	1	2	1	1	1	1	1
364	3	1	4	2	1	6	3	3	5	1	1	3	1	2	2	1	2	1	1	2	1	1
365	4	2	2	2	1	6	18	2	18	2	1	3	1	3	2	2	2	1	2	2	1	2
366	4	1	3	2	1	6	25	2	16	2	1	3	6	3	1	1	1	1	1	2	1	2
367	4	1	6	2	1	6	27	3	46	2	1	3	4	3	2	2	2	1	2	1	1	2
368	4	2	5	1	1	6	18	5	20	1	1	3	2	3	2	1	2	1	1	2	1	2
369	5	1	3	2	1	6	33	3	33	4	1	3	2	3	1	1	1	1	1	1	1	2
370	4	1	2	2	2	6	13	2	10	1	1	3	5	3	2	1	1	1	1	1	1	2
371	5	1	2	2	1	6	33	4	52	3	1	3	1	3	2	1	1	2	1	1	1	2
372	4	1	4	1	1	6	15	3	8	1	1	3	4	3	1	1	1	1	1	1	1	2
373	4	1	5	1	2	6	24	3	45	3	1	3	6	4	2	1	1	1	1	1	1	2
374	4	1	4	1	1	6	18	3	4	1	1	3	2	2	2	2	2	2	2	1	1	2
375	5	1	4	1	1	6	28	3	15	4	1	3	6	4	2	1	1	2	1	2	1	2
376	3	2	7	1	1	6	15	4	20	1	1	3	4	2	1	1	1	1	1	1	1	2
377	5	1	2	2	1	6	30	4	35	4	1	3	1	4	1	1	1	1	1	1	1	2
378	4	1	4	1	1	6	22	5	42	1	1	3	2	2	2	1	1	1	1	1	1	2
379	5	1	2	2	1	6	38	2	39	3	1	3	2	2	2	1	1	1	1	1	1	2
380	5	1	3	2	1	6	36	4	21	4	1	3	2	2	1	1	1	1	1	1	1	2
381	4	1	2	2	1	6	28	2	8	2	1	3	5	4	2	1	2	2	1	2	1	2
382	3	2	6	1	1	6	19	3	33	1	1	3	1	2	2	2	2	2	2	2	2	2
383	5	1	3	2	1	6	37	3	56	2	1	3	2	2	2	2	1	1	2	2	1	2
384	4	2	5	1	1	6	17	3	17	1	1	3	3	2	2	1	2	1	2	1	1	2
385	6	1	2	2	1	6	37	3	59	1	2	3	1	1	2	1	2	1	2	1	1	2
386	4	2	2	2	1	6	25	2	23	1	1	3	2	3	2	1	2	1	1	2	1	2
387	5	2	1	2	2	6	28	2	20	1	1	3	1	1	2	1	2	2	2	2	2	1
388	5	1	2	2	2	6	35	3	30	2	1	3	2	2	2	1	2	2	1	2	1	2
389	5	1	4	2	1	6	11	3	28	3	1	1	1	3	2	1	1	1	1	1	1	1
390	4	1	5	1	1	6	11	5	38	1	3	1	4	3	1	1	1	1	1	1	1	1
391	5	1	3	2	1	6	34	3	21	4	3	1	6	3	1	1	1	1	1	1	1	2
392	5	1	4	2	1	6	30	3	13	2	3	1	6	3	1	1	1	1	1	1	1	1
393	3	1	6	1	1	6	15	3	6	1	3	1	6	3	1	1	1	1	1	1	1	2
394	4	1	3	1	1	6	25	3	35	1	3	1	6	2	1	1	1	1	1	1	1	2
395	3	1	4	1	1	6	16	5	5	1	3	1	6	3	1	1	1	1	1	1	1	2
396	3	1	6	1	1	6	20	2	39	1	3	1	6	3	1	1	1	1	1	1	1	1
397	4	1	4	1	1	6	22	2	15	1	3	1	2	2	1	1	1	1	1	1	1	2
398	2	1	4	1	2	6	10	3	10	1	3	1	6	4	1	1	1	1	1	1	1	2
399	3	1	5	1	1	6	19	3	34	1	3	1	4	3	1	1	1	1	1	1	1	2
400	5	1	2	2	1	6	33	1	25	2	3	1	6	3	1	1	1	1	1	1	1	2
401	2	1	4	2	1	6	4	3	23	1	3	1	3	3	1	1	1	2	1	1	1	2
402	4	1	4	2	1	6	28	3	10	1	3	1	4	3	1	1	1	1	1	1	1	2
403	5	1	2	2	1	6	32	2	11	1	3	1	4	2	1	1	1	1	1	1	1	2
404	5	1	2	2	1	6	33	3	20	4	3	1	6	3	1	1	1	1	1	1	1	2
405	3	1	4	1	2	6	15	3	1.5	1	3	1	6	3	1	1	1	1	1	1	1	2
406	2	1	1	2	2	6	10	3	2	2	3	1	4	1	1	1	1	1	1	1	1	2
407	2	1	3	1	2	6	6	1	6	2	3	1	3	2	1	1	2	1	1	1	1	1
408	2	1	3	1	2	6	10	2	1	1	3	1	3	3	1	1	1	1	1	1	1	2
409	5	1	2	2	1	6	35	3	20	3	3	1	4	3	1	1	1	1	1	1	1	2
410	5	1	2	2	1	6	35	2	15	4	3	1	6	4	1	1	1	1	1	1	1	2
411	4	1	4	1	1	6	29	3	11	2	3	1	5	3	1	1	1	1	1	1	1	2
412	4	1	5	1	1	6	22	2	44	1	3	1	2	3	1	1	1	1	1	1	1	2
413	3	1	4	1	1	6	18	3	38	1	1	1	4	2	1	2	1	1	1	1	1	2
414	2	2	3	1	1	6	0.5	3	10	1	1	3	1	3	2	2	2	2	2	1	1	2
415	4	1	5	2	1	6	23	2	42	1	1	3	2	1	2	2	1	2	1	1	1	1
416	6	2	1	2	1	6	41	2	20	1	1	3	1	3	2	2	2	2	2	2	2	2
417	3	1	3	1	2	6	14	4	3	1	1	3	2	2	2	2	2	1	1	2	1	1
418	5	1	2	2	1	6	27	2	50	2	1	3	6	4	2	1	2	1	1	1	1	2
419	5	1	3	2	1	6	33	4	55	2	1	3	1	3	2	1	2	1	1	1	1	2
420	5	1	2	2	1	6	30	3	50	4	1	3	4	2	1	1	1	1	2	1	1	2
421	4	2	5	1	2	6	18	4	10	1	1	3	1	1	2	2	2	2	1	2	1	1
422	3	2	3	1	1	6	15	5	5	1	1	3	1	1	2	2	2	2	1	1	1	1
423	4	2	2	2	1	6	23	3	23	2	1	3	2	2	2	2	2	2	2	2	1	2
424	4	1	2	2	1	6	15	2	40	1	1	3	5	3	1	1	1	1	1	1	1	2
425	6	1	3	2	1	6	35	3	18	3	1	3	2	3	2	1	2	1	1	1	1	2
426	3	1	3	2	1	6	12	2	7	1	1	3	4	4	1	1	2	1	1	2	1	2
427	6	2	3	2	1	6	42	3	60	1	1	3	2	3	2	1	1	2	1	1	1	2
428	5	1	4	2	1	6	36	4	55	4	1	3	6	2	1	1	1	1	1	1	1	2
429	3	1	4	1	2	6	15	3	3	1	1	3	6	2	1	1	1	1	1	1	1	2
430	2	1	1	2	2	6	5	3	5	1	1	3	2	2	2	1	1	1	1	1	1	1
431	4	1	2	2	2	6	12	2	4	1	1	3	3	4	1	1	1	1	1	1	1	2
432	5	1	4	2	1	6	34	2	32	4	1	3	6	3	1	1	1	1	1	1	1	2
433	4	1	4	1	1	6	16	2	1	2	1	3	6	3	1	1	1	1	1	1	1	2
434	3	1	2	2	2	6	15	2	15	1	1	3	3	2	1	1	1	1	1	1	1	2
435	5	1	2	2	1	6	35	3	53	3	1	3	2	2	2	1	1	1	1	1	1	2
436	4	1	3	2	1	6	21	2	23	1	1	3	6	2	1	1	1	1	1	1	1	2
437	4	1	5	1	1	6	24	3	9	1	1	3	3	3	1	1	1	2	1	1	1	2
438	2	2	1	2	2	6	2	3	24	1	1	3	1	3	2	1	1	2	1	2	1	2
439	3	1	1	2	2	6	5	3	5	1	1	3	2	3	1	1	1	1	1	1	1	2
440	5	1	3	2	1	6	32	3	14	3	1	3	1	2	2	1	2	1	1	1	1	2
441	4	1	4	2	1	6	25	2	15	2	1	3	6	2	1	1	1	1	1	1	1	2
442	3	2	2	2	2	6	12	3	2	1	1	3	1	1	1	1	1	1	1	1	1	1
443	4	2	4	2	1	6	23	3	42	1	1	3	1	2	1	1	1	1	1	1	1	1
444	4	1	2	2	2	6	20	3	10	1	1	3	3	2	1	1	1	1	1	1	1	1
445	2	1	5	1	2	6	3	3	3	1	3	1	2	2	1	1	1	2	1	1	1	2
446	3	1	2	2	2	6	6	2	6	1	2	3	2	3	2	2	2	1	1	2	2	2
447	3	1	4	1	1	6	16	3	9	1	1	3	4	4	1	1	2	1	1	2	1	2
448	2	2	3	2	1	6	5	2	27	1	1	3	3	3	2	1	2	1	2	1	1	2
449	4	1	3	1	1	6	26	4	43	2	1	3	6	2	1	1	1	2	1	1	1	1
450	4	1	3	2	1	6	27	3	10	3	1	3	1	3	2	1	1	1	1	1	1	2
451	3	1	2	2	1	6	11	3	3	1	1	3	4	3	2	1	1	1	1	1	1	2
452	4	1	1	2	2	6	12	3	9	1	1	3	1	3	2	1	1	1	1	1	1	2
453	4	1	4	1	2	6	25	3	21	3	2	3	6	3	2	1	2	1	1	1	1	2
454	3	1	6	1	1	6	13	2	9	1	1	3	2	3	2	1	2	2	1	1	1	2
455	3	1	2	2	2	6	16	3	3	1	1	3	2	3	1	1	1	1	1	1	1	2
456	4	1	6	1	1	6	22	3	12	2	1	3	4	2	2	2	2	2	1	2	1	2
457	4	1	5	1	1	6	15	2	30	1	1	3	1	3	2	1	1	1	2	1	1	2
458	4	1	4	1	1	6	21	4	16	2	1	3	1	3	1	2	2	2	2	2	1	2
459	2	1	1	2	2	6	4	2	4	1	2	3	1	3	2	2	2	2	2	2	1	2
460	4	1	3	1	2	6	5	2	5	2	2	3	1	3	1	1	2	2	2	2	1	2
461	4	1	3	1	2	6	20	2	10	1	1	3	1	2	2	1	2	2	1	1	1	2
462	4	1	4	1	1	6	14	4	10	1	2	3	1	3	2	1	2	1	1	1	1	2
463	2	1	3	2	1	6	1	2	1	1	1	3	1	2	2	1	1	1	1	1	1	2
464	5	1	3	2	1	6	10	3	10	3	1	3	1	4	1	1	1	1	1	1	1	2
465	4	1	1	2	2	6	24	2	15	1	1	3	6	2	2	1	1	1	1	1	1	2
466	5	1	2	1	1	6	29	3	18	4	2	3	2	3	2	1	1	1	1	1	1	2
467	2	2	6	2	1	6	0	2	20	1	1	3	1	2	2	1	2	1	2	1	2	2
468	4	1	4	1	1	6	18	3	6	1	1	3	6	3	2	1	2	1	1	1	1	2
469	3	1	4	1	2	6	10	4	16	1	1	3	2	1	2	1	2	1	1	1	1	1
470	3	2	3	2	1	6	20	3	38	1	1	3	1	2	2	2	2	1	1	1	1	2
471	3	2	3	1	1	6	13	4	13	1	1	3	1	3	2	1	2	1	1	2	1	2
472	4	1	5	1	1	6	15	2	9	1	1	3	1	2	1	1	1	1	1	1	1	2
473	3	2	3	1	2	6	11	4	5	1	1	3	1	2	2	1	1	1	1	1	1	2
474	3	1	4	1	1	6	15	3	3	1	1	3	1	3	2	1	1	1	1	1	1	2
475	3	2	6	1	2	6	14	3	34	1	1	3	1	3	1	1	1	1	1	1	1	2
476	4	1	2	2	2	6	30	2	30	3	1	2	6	3	2	1	1	1	1	1	1	2
477	5	1	2	2	1	6	35	4	25	3	1	3	3	3	1	1	1	2	1	1	1	2
478	5	1	1	2	1	6	35	3	12	4	1	3	4	4	2	1	1	1	1	1	1	2
479	4	1	4	2	1	6	25	4	48	2	1	3	1	3	2	2	1	2	1	2	1	2
480	4	1	4	1	1	6	20	2	4	1	1	3	2	2	2	1	2	2	2	1	1	2
481	5	1	3	2	1	6	38	3	20	3	1	3	2	3	1	1	2	1	1	1	1	2
482	5	1	2	2	1	6	25	2	33	3	2	3	3	3	1	1	1	1	1	1	1	2
483	5	1	4	2	2	6	29	3	11	1	2	3	1	1	2	1	2	2	1	2	1	1
484	4	1	3	1	2	6	18	3	37	1	2	3	6	2	2	1	2	1	1	2	1	2
485	3	1	2	2	2	6	6	2	1	1	2	3	2	2	1	1	1	1	1	2	1	2
486	5	1	1	2	1	6	35	2	20	4	2	3	3	3	2	2	2	1	1	1	1	2
487	4	1	4	1	1	6	24	3	9	2	2	3	6	2	2	2	2	1	1	1	1	2
488	5	1	2	2	2	6	35	3	26	3	1	3	2	1	1	1	1	1	1	2	1	2
489	4	1	5	1	2	6	30	2	7	2	3	1	4	4	1	1	1	1	1	1	1	2
490	4	1	5	1	1	6	22	3	8	1	3	1	6	3	1	1	1	1	1	1	1	2
491	2	1	4	2	2	6	8	2	16	1	3	1	4	2	1	1	1	1	1	1	1	1
492	2	1	1	2	2	6	7	3	7	1	3	1	6	3	1	1	1	1	1	1	1	2
493	5	1	1	2	1	6	35	2	14	1	3	1	6	2	1	1	1	1	1	1	1	2
494	4	1	4	1	2	6	25	3	5	1	3	1	6	3	1	1	1	1	1	1	1	2
495	4	1	5	1	1	6	22	2	5	1	3	3	2	2	1	1	2	1	1	1	1	2
496	3	1	4	1	2	6	20	3	3	1	2	1	5	2	1	1	1	1	1	1	1	1
497	1	1	1	2	2	6	1	3	1	1	3	1	1	2	1	1	1	1	1	1	1	2
498	2	1	5	2	1	6	5	3	23	1	3	1	4	2	1	1	1	1	1	1	1	2
499	2	1	3	1	2	6	4	3	1	1	3	1	2	4	1	1	2	1	1	1	1	2
500	3	1	1	2	2	6	11	2	3	1	3	1	6	2	1	1	2	1	1	1	1	2
501	5	1	3	2	1	6	31	3	22	2	3	1	6	3	1	1	1	1	1	1	1	2
502	1	1	3	2	2	6	0.5	3	18	1	3	1	1	2	2	2	2	2	2	2	2	2
503	3	1	2	2	2	6	7	3	4	1	3	1	4	2	1	1	1	1	1	1	1	2
504	3	1	2	2	2	6	18	3	10	1	3	1	6	3	1	1	1	1	1	1	1	2
505	3	1	4	1	1	6	19	3	1	1	3	1	3	2	1	1	1	2	1	1	1	2
506	3	1	4	1	2	6	9	3	4	1	3	1	1	1	1	1	1	2	1	1	1	2
507	5	1	2	2	2	6	30	2	20	1	3	1	6	2	1	1	1	1	1	1	1	1
508	3	1	5	1	1	6	20	2	5	1	3	1	6	3	1	1	1	1	1	1	1	2
509	3	1	3	1	2	6	10	3	3	1	3	1	4	1	1	1	1	1	1	1	1	2
510	2	1	3	1	2	6	11	3	5	1	3	1	3	2	1	1	1	1	1	1	1	2
511	3	1	3	1	2	6	10	3	2	1	3	1	1	2	1	1	1	1	1	1	1	2
512	3	1	5	1	2	6	16	3	10	1	3	1	6	3	1	1	1	1	1	1	1	2
513	3	1	2	2	2	6	8	2	8	1	3	1	3	3	1	1	2	1	1	1	1	2
514	5	1	4	1	1	6	26	2	15	2	3	1	6	2	1	1	1	1	1	1	1	2
515	3	1	4	1	2	6	20	2	10	1	3	1	4	3	1	1	1	1	1	1	1	2
516	4	1	3	1	1	6	28	3	48	2	3	1	6	2	1	1	1	2	1	1	1	2
517	5	1	2	2	1	6	32	1	20	2	3	1	6	3	1	1	1	1	1	1	1	2
518	5	1	4	2	2	6	33	3	23	3	3	1	4	3	1	1	1	2	1	1	1	2
519	2	1	1	2	2	6	2.5	3	2	1	3	1	1	2	2	2	2	1	2	2	1	2
520	2	1	4	2	1	6	4	2	15	1	3	1	2	3	2	2	2	2	1	2	1	1
521	4	1	5	1	1	6	20	3	6	1	3	1	5	3	1	1	1	1	1	1	1	2
522	5	1	4	2	1	6	33	3	23	3	3	1	6	3	1	1	1	1	1	1	1	2
523	2	1	3	2	1	6	3	4	22	1	3	1	2	2	2	1	2	2	1	1	1	2
524	2	1	3	2	1	6	5	4	12	1	3	1	2	2	1	1	2	1	1	1	1	2
525	4	1	3	1	1	6	28	3	2	1	3	1	3	2	1	1	1	1	1	1	1	2
526	5	1	3	2	1	6	33	2	16	4	3	1	6	3	1	1	1	1	1	1	1	2
527	5	1	2	2	1	6	31	3	12	3	3	1	6	3	2	1	2	1	1	1	1	2
528	4	1	3	1	1	6	28	3	8	2	3	1	2	2	1	1	1	1	1	1	1	2
529	3	1	3	1	2	6	1	3	3	1	1	1	1	2	2	1	2	1	1	1	1	2
530	3	2	7	1	1	6	19	2	5	1	1	1	2	3	2	1	2	2	1	1	1	1
531	3	1	3	1	1	6	17	3	2	1	3	1	4	4	1	1	1	1	1	1	1	2
532	2	2	3	2	1	6	0.5	4	7	1	1	3	1	2	1	1	1	1	1	1	1	2
533	3	1	4	1	1	6	9	3	1	1	1	3	2	4	2	1	1	1	1	1	1	2
534	3	1	4	1	1	6	13	3	1	1	1	3	2	3	2	2	2	1	2	1	1	2
535	3	1	1	2	2	6	12	3	12	1	1	3	4	3	2	1	2	1	1	1	1	1
536	5	2	2	1	1	6	30	3	20	1	1	3	1	2	2	1	2	1	1	1	1	2
537	5	1	2	2	1	6	30	2	20	3	1	3	3	3	2	1	2	1	1	1	1	2
538	3	1	4	1	1	6	17	3	4	1	1	3	5	3	2	2	2	2	2	1	1	2
539	3	1	1	2	2	6	17	3	1	1	1	3	2	3	2	2	2	2	2	2	2	2
540	5	1	3	2	1	6	30	3	19	4	1	3	3	2	1	1	1	1	1	1	1	1
541	5	1	3	2	1	6	30	2	50	2	1	3	2	3	2	1	1	1	1	1	1	2
542	3	2	1	2	2	6	12	3	7	1	1	3	4	4	1	1	1	1	1	1	1	2
543	4	1	5	1	1	6	23	3	6	2	1	3	4	3	1	1	1	1	1	1	1	2
544	3	1	5	1	2	6	13	3	6	1	1	3	1	2	2	2	2	2	2	1	1	1
545	2	1	3	2	1	6	1	3	25	1	1	3	1	1	2	1	2	2	2	2	1	1
546	3	1	4	1	2	6	14	3	9	1	1	3	2	1	2	1	1	2	1	1	1	2
547	4	2	3	2	1	6	22	2	22	1	1	3	2	1	2	1	2	2	2	2	1	1
548	5	2	2	2	1	6	31	3	22	2	1	3	1	2	2	2	2	2	2	1	1	1
549	4	2	3	2	1	6	26	4	45	1	1	3	1	3	2	1	2	2	2	1	1	2
550	4	1	3	1	2	6	24.5	2	13	2	1	1	2	1	2	1	2	1	1	1	1	2
551	4	1	4	1	2	6	16	3	10	1	2	3	1	3	2	1	1	1	1	1	1	2
552	6	1	3	2	1	6	42	3	60	4	1	1	2	3	1	1	1	1	1	1	1	2
553	4	1	4	1	1	6	21	2	21	1	1	3	4	3	2	1	2	1	2	1	1	2
554	4	2	3	1	1	6	22	5	40	1	1	3	2	1	1	1	2	2	1	1	1	1
555	5	1	3	2	1	6	36	2	27	3	1	3	2	2	1	1	1	1	1	1	1	2
556	5	1	2	2	1	6	35	4	59	4	1	3	2	3	1	1	2	1	1	1	1	2
557	3	1	1	2	2	6	13	2	7	1	1	3	4	3	1	1	1	1	1	1	1	2
558	5	2	2	2	1	6	33	2	52	2	1	3	1	3	2	2	1	1	1	2	1	2
559	2	1	1	2	2	6	3	3	3	1	1	3	2	4	1	2	2	2	1	2	1	2
560	4	1	1	2	1	6	30	2	48	2	1	3	2	3	1	1	2	2	2	1	1	2
561	2	1	5	2	1	6	3	2	10	1	1	3	2	3	1	1	2	2	1	2	1	2
562	3	1	3	2	2	6	10	3	1	1	1	3	2	2	2	1	2	2	2	2	1	1
563	3	1	1	2	2	6	18	2	7	1	1	3	3	3	2	1	1	1	1	1	1	2
564	4	1	4	1	2	6	20	2	10	1	1	3	4	2	2	2	2	1	1	1	1	2
565	5	1	2	2	1	6	29	3	25	4	1	3	5	3	2	1	2	1	1	1	1	2
566	3	1	4	2	1	6	1	3	1	1	1	3	1	2	2	1	2	1	1	1	1	1
567	5	1	1	2	1	6	33	2	48	3	1	3	3	3	2	2	2	1	1	2	1	2
568	4	1	5	1	1	6	23	3	4	1	3	1	6	2	1	1	1	1	1	1	1	2
569	4	1	3	2	1	6	29	3	48	2	3	1	5	2	1	1	1	1	1	1	1	2
570	5	1	4	1	1	6	34	1	20	4	3	1	6	4	1	1	1	1	1	1	1	2
571	5	1	3	2	1	6	30	2	15	3	3	1	6	3	1	1	1	1	1	1	1	2
572	2	2	3	2	1	6	1.5	3	12	1	1	3	1	2	2	1	2	2	1	1	1	2
573	4	1	3	2	1	6	26	3	47	3	1	3	4	4	1	1	2	1	1	1	1	2
574	4	1	5	1	1	6	21	2	3	1	1	3	6	3	2	2	2	1	1	1	1	2
575	5	1	3	2	1	6	36	2	51	4	1	3	2	2	2	1	2	1	1	1	1	2
576	3	1	4	1	1	6	17	3	6	1	3	1	3	2	1	1	1	1	1	1	1	2
577	3	1	5	1	1	6	15	4	15	2	3	1	6	2	1	1	1	1	1	1	1	2
578	5	1	3	2	1	6	32	3	50	2	3	1	6	3	1	1	1	1	1	1	1	2
579	5	1	4	2	1	6	34	4	23	4	3	1	6	4	1	1	1	1	1	1	1	2
580	3	1	4	1	1	6	13	3	1	1	3	1	3	3	1	1	1	1	1	1	1	2
581	3	1	5	1	1	6	16	2	34	1	3	1	3	2	2	1	1	2	1	1	1	2
582	3	1	7	1	1	6	18	3	5	1	3	1	1	3	1	1	1	1	1	1	1	2
583	5	1	2	2	1	6	30	2	25	3	3	1	5	3	1	1	1	1	1	1	1	2
584	3	1	5	1	1	6	15	2	4	1	3	1	6	4	1	1	1	1	1	2	1	1
585	2	1	4	1	1	6	8	4	8	1	3	1	2	3	1	1	1	1	1	1	1	2
586	5	1	4	2	1	6	29	3	50	1	3	1	3	2	1	1	1	1	1	1	1	2
587	2	1	1	2	2	6	9	2	1	1	3	1	1	2	1	1	1	1	1	1	1	2
588	2	1	4	1	2	6	7	2	7	1	3	1	2	2	1	1	1	1	1	1	1	2
589	5	1	3	2	1	6	32	3	24	1	3	1	6	2	1	1	1	1	1	1	1	2
590	3	1	2	2	2	6	10	3	10	1	3	1	6	2	1	1	1	1	1	1	1	2
591	4	1	4	1	1	6	23	3	7	1	3	1	4	2	1	1	1	1	1	1	1	2
592	2	1	3	2	1	6	8	1	26	1	3	1	2	2	1	1	1	1	1	1	1	2
593	4	1	5	2	1	6	28	3	8	1	3	1	4	2	1	1	1	1	1	1	1	1
594	5	1	3	2	1	6	34	4	25	3	3	1	6	2	1	1	1	1	1	1	1	2
595	5	1	2	2	1	6	22	2	49	1	3	1	4	2	1	1	1	1	1	1	1	2
596	3	1	3	1	2	6	14	3	4	1	3	1	1	2	1	1	1	1	1	1	1	2
597	5	1	2	2	2	6	34	2	25	3	3	1	6	2	1	1	1	1	1	1	1	2
598	5	1	3	2	1	6	34	2	31	4	3	1	6	3	1	1	1	1	1	1	1	2
599	2	1	2	2	2	6	4	3	1	1	3	1	1	3	1	1	1	2	1	1	1	2
600	5	1	4	2	2	6	30	2	13	1	3	1	1	3	1	1	1	1	1	2	1	2
601	5	1	5	1	1	6	35	2	20	3	3	1	4	2	1	1	1	1	1	1	1	2
602	3	1	3	1	2	6	12	3	5	1	3	1	6	3	1	1	1	1	1	1	1	2
603	4	1	3	2	1	6	30	3	20	2	3	1	6	3	1	1	1	1	1	1	1	2
604	2	1	1	2	2	6	7	3	7	1	3	1	3	3	1	1	1	1	1	1	1	2
605	3	1	3	1	1	6	18	3	4	1	3	1	4	4	1	1	1	1	1	1	1	2
606	3	1	3	1	2	6	19	3	3	1	3	1	6	4	1	1	1	1	1	1	1	2
607	2	1	3	2	1	6	7	4	28	1	3	1	1	3	1	1	1	2	1	1	1	2
608	2	1	1	2	2	6	2	2	2	1	3	1	1	4	1	2	2	1	1	1	1	2
609	3	1	4	2	1	6	16	3	9	1	3	1	6	2	1	1	1	1	1	1	1	2
610	4	1	5	1	1	6	29	3	8	1	3	1	6	2	1	1	1	1	1	1	1	2
611	5	1	2	2	1	6	32	4	50	3	3	1	6	2	1	1	1	1	1	1	1	2
612	5	1	2	2	1	6	34	3	17	3	3	1	6	3	1	1	1	1	1	1	1	2
613	3	1	4	1	2	6	7	3	1	1	3	1	3	2	1	1	1	1	1	1	1	1
614	2	1	2	2	1	6	3	3	21	1	3	1	2	2	1	1	1	1	1	1	1	2
615	5	1	3	2	1	6	1	5	1	3	1	3	2	2	1	1	1	1	1	2	1	2
616	5	1	2	2	1	6	33	5	50	4	1	3	1	3	1	1	1	1	1	1	1	2
617	5	1	2	2	1	6	23	5	7	1	1	3	2	3	2	2	2	2	2	2	2	2
618	4	1	1	2	2	6	27	5	1	2	2	3	6	1	1	1	1	1	1	2	1	2
619	5	1	3	1	2	6	30	5	40	3	2	3	1	2	1	1	1	1	1	1	1	2
620	5	1	2	2	2	6	28	5	30	3	1	3	1	3	2	1	2	2	1	2	2	1
621	5	1	3	2	1	6	32	5	32	3	1	3	1	2	1	2	1	1	1	1	1	2
622	5	2	2	2	1	6	10	5	33	1	1	3	1	2	2	1	2	1	2	1	1	2
623	4	1	4	1	1	6	26	3	7	2	1	3	2	2	1	1	1	2	1	2	1	1
624	4	1	2	2	2	6	25	2	6	1	1	3	6	2	2	2	2	2	2	2	2	2
625	3	2	1	2	2	6	4	2	3	1	1	3	1	1	2	2	2	2	2	2	1	2
626	5	2	5	1	1	6	28	2	10	1	1	3	2	1	1	1	1	2	2	2	1	2
627	4	1	6	1	1	6	25	3	47	3	1	3	1	3	2	1	2	2	2	2	1	2
628	2	1	3	1	2	6	7	4	25	1	3	1	6	3	1	1	1	1	1	1	1	2
629	5	1	2	2	1	6	38	3	25	3	1	3	3	2	1	1	1	1	1	1	1	2
630	5	1	2	2	1	6	30	2	47	3	1	3	4	1	1	1	1	2	1	1	1	2
631	3	1	5	1	2	6	13	1	3	1	1	3	1	1	2	2	2	2	2	2	2	2
632	4	1	4	1	1	6	20	2	20	2	1	3	6	1	2	1	2	1	1	1	1	1
633	4	1	5	1	1	6	17	3	17	1	1	3	2	3	2	1	2	2	1	1	1	2
634	2	1	1	2	2	6	6	3	6	1	1	3	6	2	2	1	2	1	1	1	1	2
635	4	1	5	1	1	6	20	3	7	1	1	3	2	2	2	1	2	1	1	1	1	2
636	4	1	3	2	1	6	23	4	20	1	1	3	2	3	2	1	2	2	1	2	1	2
637	3	2	4	1	1	6	13	3	3	1	1	3	1	3	2	1	1	1	1	1	1	2
638	5	1	2	2	1	6	22	4	22	2	1	3	2	2	2	2	2	2	2	2	1	2
639	4	1	4	1	2	6	24	5	3	1	1	3	2	1	2	2	2	2	2	1	2	2
640	4	2	5	1	1	6	16	4	30	1	1	3	2	3	2	2	2	2	2	2	2	2
641	5	2	2	2	1	6	23	5	29	1	1	3	1	3	2	2	2	2	2	2	2	2
642	5	1	2	2	2	6	35	5	35	2	1	3	1	1	2	1	1	1	1	1	1	1
643	2	1	1	2	2	6	9	5	1	1	1	3	2	3	2	1	2	1	1	1	1	2
644	6	2	2	2	1	6	22	4	24	1	3	2	2	1	1	1	1	1	1	1	1	2
645	5	1	3	2	1	6	35	4	52	1	1	3	1	1	2	2	2	2	2	2	2	2
646	5	1	1	2	1	6	29	5	24	2	2	3	1	3	2	2	2	2	1	1	1	2
647	4	1	2	2	2	6	23	4	23	1	1	3	2	3	1	1	1	1	1	2	1	2
648	5	1	2	2	1	6	30	5	30	3	1	3	2	2	2	1	1	1	1	1	1	1
649	4	1	3	1	2	6	24	5	25	1	1	3	1	3	2	1	2	2	1	1	1	1
650	5	1	1	1	2	6	35	5	0.5	4	1	3	2	3	1	1	1	1	1	1	1	2
651	5	1	2	2	1	6	35	5	35	2	1	1	2	4	1	1	1	1	1	1	1	2
652	4	1	3	1	1	6	20	4	6	1	1	3	3	3	2	1	1	2	2	2	1	2
653	4	1	5	1	1	6	22	4	22	1	1	3	2	2	1	1	1	1	1	1	1	2
654	4	2	4	2	1	6	19	3	10	1	1	3	3	3	2	1	2	1	2	1	1	2
655	4	1	4	1	1	6	30	3	5	3	1	3	3	3	1	1	1	1	1	1	1	2
656	4	1	4	1	1	6	17	3	17	1	1	3	4	4	1	1	1	1	1	1	1	2
657	4	1	5	1	2	6	20	3	20	1	1	3	3	3	1	1	1	1	1	2	1	2
658	4	1	2	2	1	6	20	3	9	1	1	3	1	3	2	2	2	2	2	2	1	2
659	4	1	3	1	1	6	19	3	3	2	1	3	4	4	2	1	2	1	1	1	1	2
660	4	1	4	1	2	6	1	5	7	3	1	3	1	2	1	1	1	1	1	1	1	2
661	4	1	3	1	2	6	23	3	17	3	1	3	6	2	1	2	1	1	1	1	1	2
662	4	1	5	1	1	6	21	2	40	1	1	3	6	4	1	1	1	1	1	1	1	2
663	3	1	2	2	2	6	14	3	3	1	1	3	1	2	2	1	2	1	1	1	1	2
664	5	1	2	2	2	6	24	2	17	3	1	3	6	3	1	1	1	1	1	1	1	2
665	2	2	1	2	2	6	4	2	4	1	1	3	1	2	2	2	2	2	1	1	1	1
666	4	1	5	1	1	6	21	3	9	4	1	3	6	3	1	1	1	1	1	1	1	1
667	4	1	4	1	1	6	20	3	2	1	2	3	6	1	1	1	2	1	1	1	1	1
668	5	1	1	2	1	6	10	3	50	3	2	3	1	4	1	1	1	1	1	1	1	2
669	4	1	4	1	2	6	1	3	1	4	2	3	1	3	2	1	1	1	1	1	1	2
670	4	2	6	1	1	6	29	4	45	1	1	3	1	2	2	2	2	1	2	2	1	1
671	3	1	5	1	2	6	10	4	3	1	2	3	2	2	2	1	1	2	2	1	1	2
672	4	1	3	1	2	6	18	5	2	1	2	3	4	2	2	1	2	2	1	1	1	2
673	5	1	4	2	1	6	33	3	53	3	1	3	6	2	1	1	1	1	1	2	1	2
674	3	1	3	1	2	6	13	3	6	1	1	3	1	2	2	2	2	1	1	2	1	2
675	4	1	7	1	1	6	11	2	11	2	1	3	3	4	1	1	2	1	1	1	1	2
676	3	1	5	1	1	6	13	2	3	1	1	3	3	3	2	1	1	1	1	1	1	2
677	4	1	4	1	1	6	20	3	9	1	1	3	2	4	2	2	2	2	2	1	1	1
678	3	1	6	1	1	6	16	3	4	1	1	3	3	3	2	1	2	1	1	1	1	2
679	4	2	4	1	1	6	23	2	23	1	1	3	2	2	2	1	2	1	2	1	1	1
680	4	1	4	1	2	6	18	3	3	1	1	3	2	3	2	2	2	2	1	1	1	2
681	4	1	3	1	1	6	25	4	40	3	1	3	3	3	1	1	1	1	1	1	1	2
682	5	1	2	2	1	6	33	2	23	4	1	3	6	3	1	2	1	1	1	1	1	2
683	5	1	3	2	1	6	29	3	18	4	1	1	5	4	1	1	1	1	1	1	1	2
684	5	1	2	2	1	6	26	3	27	4	1	3	2	4	2	1	2	1	1	1	1	2
685	4	1	5	1	1	6	20	5	8	2	1	1	6	2	1	1	1	1	1	1	1	2
686	4	1	4	1	1	6	24	4	41	1	1	1	2	4	1	1	1	1	1	1	1	2
687	5	1	3	2	1	6	31	1	50	4	3	1	6	4	1	1	1	1	1	1	1	2
688	5	1	2	2	1	6	32	2	19	4	1	1	6	4	1	1	1	1	1	1	1	2
689	4	1	4	1	1	6	20	3	20	2	1	1	2	3	1	1	1	1	1	1	1	2
690	4	1	4	1	1	6	30	2	7	3	1	1	6	4	1	1	1	1	1	1	1	2
691	4	1	4	1	1	6	1.6	5	8	1	1	1	1	4	1	1	1	1	1	1	1	2
692	3	1	5	1	2	6	15	3	3	1	1	1	2	2	1	1	1	1	1	1	1	2
693	2	1	3	1	2	6	3	3	1	1	1	1	1	3	1	1	1	1	1	1	1	2
694	5	1	2	2	1	6	41	5	59	3	1	3	1	3	2	2	2	2	1	1	1	2
695	5	1	4	1	1	6	37	2	27	4	1	3	4	4	1	1	1	1	1	1	1	2
696	4	2	5	1	1	6	23	3	4	1	1	3	1	2	2	2	2	2	2	2	2	1
697	5	1	3	2	1	6	32	1	19	4	1	3	6	3	1	1	1	1	1	1	1	2
698	4	1	4	1	1	6	26	3	10	1	1	3	1	2	2	1	2	1	1	1	1	2
699	6	1	5	2	1	6	42	5	60	5	1	3	1	2	2	2	2	2	1	1	1	2
700	4	2	1	2	1	6	20	3	5	1	1	3	1	3	2	1	1	1	2	1	1	2
701	4	2	2	2	1	6	20	3	40	2	1	3	1	3	2	2	2	2	1	1	1	2
702	4	2	5	1	1	6	27	4	45	1	1	3	1	2	2	2	2	2	2	2	2	1
703	3	1	7	1	1	6	17	3	38	1	2	3	2	2	2	2	2	2	1	2	1	2
704	4	2	1	2	1	6	27	3	42	1	1	3	3	2	2	1	1	1	1	1	1	2
705	5	1	3	2	1	6	38	5	57	2	1	3	1	2	2	1	2	1	1	1	1	1
706	5	1	5	1	2	6	29	2	18	2	1	3	2	2	2	2	2	2	2	1	1	2
707	5	2	3	2	1	6	24	3	7	1	1	3	1	3	1	1	1	1	1	1	1	1
708	4	2	4	1	1	6	19	3	9	1	1	3	1	2	1	1	2	2	2	2	1	2
709	5	1	3	2	1	6	30	2	30	1	1	3	4	2	2	1	1	1	1	1	1	2
710	3	2	2	2	2	6	13	4	15	1	1	3	1	2	2	2	2	2	1	2	1	1
711	4	2	2	2	2	6	24	5	15	1	1	3	1	2	2	2	2	2	2	2	2	2
712	4	1	6	1	1	6	27	5	45	1	1	3	2	3	2	1	2	2	1	1	1	2
713	5	1	4	2	2	6	38	4	53	3	2	3	2	2	2	1	1	1	1	1	1	2
714	3	2	4	2	1	6	12	4	23	1	1	3	4	3	2	1	1	1	1	1	1	1
715	5	1	2	2	1	6	27	3	16	1	1	3	6	4	1	1	2	2	1	1	1	2
716	4	1	4	1	1	6	21	3	16	4	1	3	3	4	1	1	1	1	1	1	1	2
717	3	2	3	1	1	6	3	3	7	1	1	3	1	3	2	2	2	2	1	1	1	2
718	4	2	3	1	2	6	27	3	13	1	1	3	4	1	2	1	2	2	1	1	1	2
719	2	2	3	1	2	6	11	5	10	1	1	3	1	4	2	2	2	2	2	2	2	2
720	5	1	4	1	1	6	28	3	13	2	1	3	4	2	2	1	2	1	1	1	1	2
721	6	1	2	2	1	6	34	5	34	2	1	3	2	2	1	1	1	1	1	1	1	2
722	5	1	3	1	1	6	27	2	27	2	1	3	3	2	1	1	1	1	1	1	1	2
723	5	1	2	2	1	6	26	4	6	4	1	3	2	3	1	1	1	1	1	1	1	1
724	6	1	2	2	1	6	34	3	36	1	1	3	3	4	1	1	1	1	1	1	1	2
725	6	1	2	2	1	6	35	3	35	3	1	3	2	3	1	1	1	1	1	1	1	2
726	4	1	1	2	2	6	26	2	18	1	1	3	1	2	2	1	2	2	1	1	1	2
727	4	1	5	1	1	6	27	3	5	2	2	3	1	4	2	2	2	2	1	2	1	2
728	5	1	2	2	1	6	27	3	21	2	1	3	1	2	2	2	2	1	1	2	1	1
729	4	1	2	2	1	6	24	1	11	3	1	3	6	1	2	1	1	2	1	2	1	2
730	4	1	3	2	1	6	28	2	20	2	1	3	6	3	2	2	2	1	1	1	1	2
731	4	2	4	1	1	6	21	5	43	1	1	3	1	2	2	2	1	2	1	2	1	2
732	5	1	4	2	1	6	34	3	20	3	1	3	1	2	1	1	1	2	1	1	1	2
733	5	2	3	2	1	6	37	3	22	3	1	3	5	3	2	2	2	2	2	2	1	2
734	4	1	6	1	1	6	20	2	34	1	1	3	3	1	1	1	1	1	1	1	1	1
735	4	2	2	2	2	6	23	2	1	1	1	3	1	3	2	2	2	2	1	1	1	2
736	3	1	1	2	2	6	13	2	10	1	1	3	4	3	1	2	2	1	1	1	1	2
737	4	2	5	1	1	6	20	3	40	2	1	3	3	1	2	2	2	1	1	1	1	1
738	4	1	5	1	1	6	20	3	5	1	1	3	2	2	2	1	2	1	2	1	2	1
739	3	1	4	1	2	6	15	2	4	1	1	3	6	3	2	1	1	1	1	1	1	2
740	4	1	5	1	1	6	27	2	8	2	1	3	3	2	1	1	2	2	1	1	1	2
741	3	1	3	1	2	6	1	2	1	4	2	3	1	3	1	1	1	1	1	2	1	2
742	4	2	3	2	1	6	20	3	30	2	1	3	6	3	2	1	2	2	1	2	2	1
743	5	1	2	2	1	6	57	3	19	4	2	3	3	3	1	1	1	1	1	1	1	2
744	5	1	4	2	1	6	35	2	25	3	1	3	4	3	2	1	2	2	1	1	1	2
745	3	1	1	2	2	6	1	2	1	1	1	3	1	2	2	1	1	1	1	1	1	2
746	3	1	1	2	2	6	12	2	8	1	1	3	3	2	2	1	2	1	1	1	1	2
747	5	1	2	2	1	6	32	3	32	4	2	3	6	3	2	1	2	1	2	2	1	2
748	5	1	3	2	1	6	37	2	7	4	2	3	4	4	1	1	1	1	1	1	1	2
749	3	2	2	2	2	6	13	2	5	1	1	3	1	1	2	2	2	2	2	1	1	2
750	3	1	1	2	2	6	14	3	12	1	1	3	1	2	2	1	2	2	1	2	1	2
751	4	2	3	2	1	6	19	2	33	1	1	3	3	3	1	1	1	1	1	1	1	2
752	4	1	4	1	1	6	18	2	7	1	1	3	1	3	2	1	1	2	2	1	1	2
753	4	1	4	1	1	6	19	2	8	1	1	3	2	4	1	1	1	1	1	1	1	2
754	4	1	4	1	1	6	20	2	40	1	1	3	1	3	2	2	2	1	1	1	1	1
755	5	2	4	2	1	6	36	3	54	3	1	3	1	3	1	1	1	1	1	1	1	2
756	4	1	2	2	2	7	23	3	42	1	1	1	2	2	2	2	2	2	2	2	2	2
757	2	1	3	1	2	7	4.5	3	4.5	1	1	3	1	2	2	2	2	1	1	1	1	2
758	4	2	4	1	1	7	22	2	43	1	1	3	1	2	2	2	2	2	2	2	1	2
759	5	1	3	2	1	7	29	3	40	2	1	3	3	1	1	1	2	1	1	2	1	2
760	3	1	4	1	1	7	12	3	4	1	1	3	3	2	1	1	1	1	1	1	1	2
761	3	2	2	2	2	7	15	3	1	1	1	3	1	2	2	1	2	1	1	2	1	2
762	4	1	4	1	1	7	23	3	9	3	1	3	2	3	2	2	2	2	2	2	2	2
763	5	1	2	2	1	7	35	3	35	4	1	3	2	2	2	1	2	1	2	2	1	2
764	5	1	5	1	1	7	28	3	22	3	1	3	2	2	2	1	2	1	1	1	1	2
765	4	1	3	2	1	7	25	3	11	2	1	3	3	1	2	2	2	1	1	1	1	2
766	3	2	5	1	1	7	17	3	37	1	1	3	1	3	2	1	1	1	1	1	1	1
767	4	2	3	2	1	7	30	4	10	2	1	3	1	2	2	2	2	2	2	1	1	1
768	5	1	2	2	1	7	34	3	57	2	1	3	4	2	1	1	1	1	1	1	1	2
769	5	2	6	1	1	7	40	4	8	3	1	3	1	1	2	2	2	2	2	2	2	2
770	5	1	3	2	1	7	29	3	50	3	1	3	1	2	2	1	2	1	1	2	1	2
771	4	1	4	1	1	7	20	3	20	2	1	3	1	2	2	1	2	1	1	1	1	2
772	5	1	2	2	1	7	30	3	20	3	1	3	1	2	2	2	1	2	2	1	1	2
773	5	1	4	2	1	7	31	3	15	4	1	1	2	3	1	1	1	1	1	1	1	2
774	5	1	3	2	1	7	28	3	20	3	1	3	1	2	2	1	1	1	1	1	1	2
775	4	1	3	1	1	7	25	3	45	1	1	3	2	2	1	1	1	1	1	1	1	2
776	5	1	3	2	1	7	29	4	29	3	1	3	3	4	2	2	2	1	1	2	1	2
777	5	1	4	1	1	7	30	3	28	4	1	3	6	2	1	1	1	1	1	1	1	2
778	3	1	3	1	2	7	6	3	6	1	1	3	1	2	2	2	2	1	2	1	1	1
779	3	1	4	1	2	7	18	3	10	1	1	3	4	4	2	2	2	2	2	2	2	2
780	2	2	1	2	2	7	0	4	1	1	2	3	1	2	2	2	2	2	2	1	2	2
781	4	1	3	1	2	7	18	3	18	1	1	3	4	3	2	2	2	2	2	2	1	1
782	5	1	2	2	1	7	24	3	56	3	2	3	1	1	2	1	2	2	1	1	1	1
783	4	1	4	1	1	7	17	3	17	2	1	3	5	3	2	1	2	1	1	1	1	2
784	3	2	2	2	1	7	0.5	3	25	1	3	2	1	2	2	2	2	2	2	2	1	2
785	3	1	4	1	1	7	17	3	4	1	2	3	2	3	2	2	2	1	1	2	1	2
786	4	1	4	1	1	7	21	3	5	2	1	3	5	1	2	2	1	2	2	2	2	1
787	5	2	3	2	1	7	33	3	24	3	1	3	1	2	1	2	2	2	1	1	1	2
788	5	1	3	2	1	7	22	3	22	4	2	3	1	2	2	2	2	2	2	2	1	2
789	3	1	3	1	1	7	6	3	1	1	1	3	2	1	2	1	2	2	1	1	1	1
790	3	2	5	1	1	7	16	3	29	1	1	3	1	3	2	2	1	2	1	1	1	2
791	5	1	3	2	1	7	26	4	21	3	1	3	2	1	2	1	2	2	1	2	1	2
792	4	1	3	2	2	7	30	3	49	2	1	3	1	2	2	2	2	2	1	2	1	2
793	4	1	4	1	1	7	20	3	20	2	1	1	4	3	1	1	1	1	1	1	1	2
794	4	1	3	2	1	7	23	4	17	1	1	3	1	2	2	1	1	2	1	1	1	2
795	5	1	4	2	1	7	22	3	15	2	2	3	1	1	2	1	2	1	1	1	1	2
796	4	1	4	2	1	7	21	3	21	2	1	3	6	4	1	1	1	1	1	1	1	2
797	3	1	5	1	2	7	4	3	4	1	2	3	1	3	2	2	2	2	2	2	1	2
798	5	1	5	2	1	7	32	4	32	3	2	3	1	2	1	1	2	1	1	1	1	2
799	5	1	3	2	1	7	32	3	20	4	2	3	1	2	2	1	2	2	1	2	1	2
800	4	1	5	1	1	7	25	3	5	2	1	3	1	3	2	2	2	2	2	2	1	2
801	4	2	5	1	1	7	20	3	20	2	3	3	3	2	1	2	2	1	1	1	1	2
802	5	2	2	2	1	7	34	4	21	3	3	3	2	2	2	1	2	1	1	1	1	2
803	4	2	4	1	1	7	21	4	21	2	3	3	4	2	1	1	2	1	1	1	1	2
804	4	2	5	1	1	7	23	4	23	1	3	2	2	2	1	1	2	1	2	2	1	2
805	4	2	1	2	2	7	20	3	20	1	3	3	3	1	2	1	2	2	1	1	1	2
806	3	1	4	1	1	7	15	2	2	1	1	3	2	1	2	1	2	1	1	1	1	1
807	3	1	5	1	1	7	15	4	4	1	1	3	2	1	2	1	2	2	2	1	1	2
808	4	1	4	1	2	7	20	3	45	1	1	3	2	1	2	1	2	1	1	2	1	1
809	5	1	3	2	1	7	34	3	57	3	1	3	3	1	2	1	2	1	1	1	1	1
810	4	1	3	2	1	7	21	3	43	2	1	3	2	1	2	1	2	1	2	1	1	1
811	3	2	4	1	2	7	12	4	7	1	1	3	1	2	2	2	2	1	2	2	1	2
812	5	1	3	2	1	7	32	3	55	4	1	3	3	3	1	1	2	1	1	1	1	2
813	4	1	4	1	1	7	18	2	3	2	1	3	1	3	2	1	1	1	1	1	1	1
814	3	1	3	1	1	7	12	5	5	1	1	3	3	1	2	2	2	1	1	2	1	2
815	4	1	4	1	1	7	21	3	40	2	1	3	1	2	2	1	2	1	2	1	2	1
816	5	1	2	2	1	7	21	3	18	3	2	3	2	2	2	2	2	2	2	2	2	2
817	3	1	3	1	1	7	7	3	1	1	1	3	2	2	1	2	2	1	1	1	1	2
818	2	1	3	2	1	7	3	3	15	1	1	3	2	3	2	1	2	1	1	1	1	2
819	4	1	3	2	1	7	25	3	21	3	1	3	3	4	2	1	1	1	1	2	1	2
820	2	2	2	2	2	7	6	4	0.5	1	1	3	2	4	2	2	2	2	2	2	2	2
821	4	1	4	2	1	7	24	3	16	3	1	3	5	2	1	1	1	1	1	1	1	2
822	4	1	3	1	1	7	20	4	40	2	1	3	2	3	2	1	1	1	1	1	1	2
823	3	1	4	1	1	7	16	3	16	1	1	3	3	3	2	2	2	2	2	2	1	2
824	5	1	2	1	1	7	30	3	40	1	1	3	2	3	2	1	1	1	1	1	1	2
825	4	1	4	1	1	7	19	3	19	3	1	3	4	3	1	1	1	1	1	1	1	2
826	4	1	6	1	1	7	19	2	2	1	1	3	1	3	2	2	2	1	1	1	2	1
827	2	1	3	2	1	7	3	4	25	1	1	3	1	1	2	1	2	2	1	1	1	2
828	2	1	4	2	1	7	0.6	3	23	1	1	3	1	3	2	2	2	1	2	2	2	2
829	5	2	4	1	1	7	31	3	50	2	1	3	1	1	2	2	2	2	2	2	2	2
830	4	1	2	2	1	7	29	3	40	3	1	3	4	3	2	1	1	1	1	1	1	2
831	2	1	1	2	2	7	3	3	3	1	1	3	2	3	2	1	2	1	1	1	1	2
832	5	2	2	2	1	7	33	3	10	3	1	3	1	2	2	1	2	2	2	2	1	2
833	4	1	3	1	2	7	25	3	25	2	1	3	2	1	2	1	2	1	1	1	1	2
834	3	1	4	1	2	7	7	4	6	1	1	3	2	3	2	2	2	2	2	2	1	2
835	5	1	4	2	1	7	35	3	35	4	1	2	6	2	2	1	2	1	1	1	1	2
836	4	2	4	1	1	7	19	3	5	1	3	2	1	2	2	1	2	2	1	1	1	2
837	5	1	1	2	1	7	33	3	25	4	1	3	6	2	2	1	2	1	1	1	1	2
838	4	2	1	2	2	7	21	3	10	1	3	3	4	2	2	1	2	1	1	1	1	2
839	5	2	4	2	1	7	29	3	13	2	1	3	1	1	2	1	2	2	2	1	1	1
840	4	1	4	1	1	7	23	3	23	2	1	3	3	2	2	2	2	2	2	1	1	2
841	4	1	5	1	1	7	7	4	3	1	1	1	3	3	2	1	1	1	1	1	1	2
842	5	1	3	1	1	7	26	3	47	3	1	3	6	4	1	1	1	1	1	1	1	2
843	4	1	4	1	2	7	20	3	44	1	2	3	1	4	2	2	2	2	2	2	2	2
844	2	1	2	2	1	7	2	3	18	1	4	3	1	2	2	2	2	1	1	1	2	2
845	4	1	3	1	1	7	15	4	7	1	1	3	3	3	1	1	1	1	1	1	1	2
846	5	1	3	1	1	7	28	3	22	3	1	3	3	3	2	2	2	2	1	2	1	2
847	6	1	3	2	1	7	37	3	60	2	2	3	1	2	2	1	2	2	1	1	1	2
848	4	1	2	2	1	7	16	5	1	2	1	3	3	4	2	2	2	2	1	1	1	2
849	5	1	3	2	1	7	35	3	55	3	1	3	1	2	2	1	1	1	1	1	1	2
850	6	1	2	2	1	7	35	3	30	1	2	3	1	2	2	1	2	1	2	2	2	2
851	5	2	3	1	1	7	33	3	30	2	1	3	1	2	2	1	2	2	2	2	1	1
852	5	2	3	2	1	7	30	3	50	2	1	3	1	2	1	1	1	2	1	2	1	2
853	5	1	4	2	1	7	34	3	31	4	1	1	3	3	1	1	1	1	1	1	1	2
854	5	2	2	2	1	7	37	3	25	3	1	3	1	1	1	1	1	2	1	1	1	1
855	4	1	3	1	1	7	22	3	2	1	1	3	1	2	1	2	2	1	1	1	1	2
856	4	2	2	2	1	7	25	4	45	2	1	3	2	2	2	2	2	2	2	1	1	2
857	5	1	3	2	1	7	35	4	54	4	1	3	3	1	2	1	1	1	1	1	1	2
858	5	1	2	2	1	7	28	3	22	3	1	3	6	2	1	1	1	1	1	1	1	2
859	5	2	1	2	1	7	25	3	50	2	2	3	1	2	1	1	1	1	1	1	1	2
860	4	1	5	1	1	7	20	3	15	2	1	3	4	3	1	2	2	1	1	1	1	2
861	5	2	2	2	1	7	25	3	50	1	1	3	1	3	2	2	2	2	2	2	2	2
862	4	1	4	1	1	7	26	4	8	2	1	3	1	2	2	2	1	1	2	2	1	2
863	2	2	4	2	1	7	3	3	24	1	1	3	1	3	2	2	2	2	2	1	2	2
864	4	1	5	1	1	7	20	3	8	1	1	3	1	2	2	2	2	1	2	1	1	2
865	5	1	2	2	2	7	28	3	26	3	1	3	3	2	2	1	2	1	2	1	1	2
866	2	1	1	2	2	7	2	4	2	1	1	3	2	2	2	1	1	1	1	1	1	2
867	3	1	5	1	2	7	15	3	5	1	1	3	2	3	2	2	2	2	2	2	1	1
868	4	1	2	2	1	7	25	3	40	2	1	3	3	3	1	1	1	1	1	2	1	1
869	4	1	4	2	1	7	18	3	18	2	1	3	6	3	2	1	1	1	1	1	1	2
870	4	1	4	1	1	7	24	3	24	2	1	3	2	3	2	2	2	2	2	2	1	2
871	3	1	3	1	1	7	15	5	11	1	1	3	4	1	2	2	2	2	2	2	2	2
872	3	1	2	2	2	7	8	4	8	1	1	3	2	3	2	2	2	2	2	2	1	2
873	4	1	4	1	1	7	15	3	5	1	1	3	2	2	2	2	2	2	2	2	1	2
874	5	2	3	2	1	7	36	3	54	3	1	3	1	1	2	1	2	1	1	1	1	2
875	2	1	2	2	2	7	4	4	1	1	1	3	3	2	2	2	2	1	1	1	1	2
876	5	1	1	2	1	7	39	3	20	3	1	3	1	2	2	2	2	2	2	2	1	2
877	5	1	3	2	1	7	34	3	55	4	1	3	2	3	2	1	2	1	1	1	1	2
878	3	1	1	2	1	7	13	3	20	1	1	3	3	3	2	2	1	1	1	1	1	2
879	5	2	4	2	1	7	33	3	24	2	1	3	1	2	2	2	2	2	1	2	1	2
880	4	1	4	1	1	7	21	2	41	2	1	3	5	1	2	2	2	2	2	2	1	2
881	2	1	1	2	2	7	4	4	28	1	1	3	3	3	2	2	2	2	2	2	2	2
882	2	2	1	2	2	7	2	4	2	1	1	3	1	2	2	2	2	2	2	2	2	2
883	4	2	2	2	1	7	11	4	42	1	1	3	1	3	2	2	2	2	2	2	2	1
884	4	1	4	1	2	7	20	3	12	1	1	3	2	3	2	2	2	2	2	1	1	1
885	4	1	2	2	1	7	30	3	48	2	1	3	5	2	1	1	1	1	1	1	1	2
886	5	2	3	2	1	7	32	3	52	1	1	3	1	2	2	2	2	2	2	1	1	2
887	3	1	5	1	1	7	12	3	4	1	1	3	3	3	2	1	2	1	1	1	1	2
888	2	1	4	2	1	7	2	3	23	1	1	3	2	3	1	1	2	1	2	1	2	2
889	4	2	2	2	1	7	19	3	40	1	1	3	1	1	2	1	2	2	1	1	1	2
890	5	1	5	1	1	7	28	3	18	2	1	3	1	4	2	1	1	1	1	1	1	1
891	5	1	6	1	1	7	27	3	50	2	1	3	1	2	2	1	2	1	1	2	2	1
892	5	1	5	1	1	7	28	3	6	3	1	3	2	2	2	1	1	1	1	1	1	2
893	2	1	1	2	2	7	6	5	6	1	1	3	2	3	2	2	1	1	1	1	1	2
894	5	1	3	2	1	7	31	3	50	3	1	3	4	2	1	2	2	2	1	2	1	2
895	4	1	2	2	2	7	23	4	4	3	1	3	1	1	2	1	1	1	1	1	1	2
896	6	1	3	2	1	7	37	2	30	4	1	3	3	2	1	1	1	1	1	1	1	2
897	5	1	3	2	1	7	24	3	20	3	2	3	1	3	2	1	2	2	2	1	1	2
898	4	1	5	1	1	7	24	4	2	2	1	3	3	2	2	2	2	2	1	1	2	2
899	5	1	5	2	1	7	38	3	56	4	1	3	3	1	1	1	1	1	1	1	1	1
900	5	1	5	1	1	7	16	5	20	1	1	3	1	2	2	1	2	1	1	2	1	1
901	4	1	4	1	1	7	21	4	8	1	1	3	5	4	1	1	1	1	1	1	1	2
902	5	1	2	2	1	7	25	2	51	3	1	3	1	2	2	2	2	1	1	2	1	2
903	5	1	4	1	2	7	29	3	25	2	2	3	2	2	2	1	2	1	1	1	1	2
904	3	2	2	2	2	7	13	3	2	1	1	3	1	1	2	2	2	2	2	2	2	2
905	5	1	3	2	1	7	38	3	56	3	1	3	3	3	2	1	2	1	2	2	2	2
906	4	1	3	1	1	7	20	3	3	2	1	3	2	1	2	1	2	2	2	2	1	2
907	3	2	4	1	1	7	16	2	20	1	1	3	1	2	2	2	2	2	2	2	2	1
908	5	1	3	2	1	7	27	3	47	2	1	3	2	1	2	1	1	1	1	1	1	2
909	4	1	4	1	1	7	17	4	35	1	2	3	5	2	2	1	1	2	1	2	1	2
910	5	1	4	2	1	7	17	3	17	1	1	3	1	3	2	1	2	2	1	1	1	1
911	4	1	1	2	2	7	21	5	8	2	1	3	1	3	1	1	1	1	1	1	1	2
912	4	2	4	1	1	7	19	3	19	2	3	2	3	1	1	1	1	1	1	1	1	2
913	4	2	2	2	2	7	20	3	15	1	3	3	3	1	1	1	2	1	1	1	1	2
914	3	1	4	1	2	7	14	4	33	1	1	2	4	2	2	1	2	2	2	2	1	2
915	3	1	4	1	2	7	13	3	7	1	1	3	1	2	2	1	2	1	2	1	1	1
916	5	1	4	2	1	7	32	3	56	4	1	3	2	3	1	1	1	1	1	1	1	2
917	5	1	3	2	1	8	25	4	13	2	1	3	1	2	2	1	2	2	2	2	2	2
918	4	1	3	1	2	8	17	4	1	2	2	3	1	2	2	1	2	1	1	1	1	2
919	2	1	1	2	2	8	1.5	4	1.5	1	1	3	1	4	2	1	1	1	1	1	1	2
920	3	1	5	1	1	8	15	5	5	1	1	3	1	1	2	1	2	2	2	2	1	2
921	4	2	4	1	1	8	23	4	6	1	1	3	1	1	2	1	2	2	2	2	1	2
922	3	1	4	1	1	8	12	5	1	1	2	3	1	2	2	1	1	1	1	1	1	1
923	5	1	4	2	1	8	34	4	56	4	1	3	3	3	2	1	2	1	1	2	2	2
924	5	1	4	1	1	8	14	5	14	3	2	3	1	3	2	1	2	2	2	2	2	2
925	5	1	2	2	1	8	36	4	20	4	2	3	1	2	2	2	2	2	2	2	1	2
926	3	1	4	1	2	8	11	5	1	1	1	3	1	3	2	2	2	1	1	1	1	2
927	3	1	1	2	2	8	5	5	3	1	2	3	1	3	2	2	2	2	1	2	1	2
928	5	1	3	2	1	8	36	3	58	3	1	3	2	2	2	2	2	2	2	1	1	1
929	2	1	3	2	1	8	1	3	24	1	2	3	1	3	2	2	2	2	1	1	1	2
930	5	1	3	2	1	8	33	4	51	2	1	3	1	3	2	2	2	2	1	2	1	2
931	4	2	4	2	1	8	25	4	18	1	1	3	1	2	2	2	2	2	2	2	1	2
932	5	1	3	2	1	8	41	5	59	4	1	3	1	2	1	1	2	1	1	1	1	2
933	4	1	4	1	1	8	22	5	38	2	1	3	1	1	1	1	2	2	2	2	2	2
934	4	1	4	1	1	8	25	4	6	3	1	3	2	3	2	1	1	1	1	1	1	2
935	4	1	5	1	1	8	24	5	6	2	1	3	1	1	2	2	2	2	1	2	1	2
936	5	2	2	2	1	8	23	4	23	1	1	3	1	2	1	1	1	2	1	1	1	2
937	3	1	2	2	1	8	15	4	15	1	1	3	1	4	2	2	2	2	2	2	2	2
938	3	1	4	1	1	8	13	4	13	1	1	3	1	2	2	2	2	2	2	1	2	2
939	2	1	5	2	2	8	4	5	29	1	1	3	1	3	2	1	2	1	1	1	1	2
940	3	2	4	2	1	8	9	4	20	1	1	3	1	4	2	2	2	1	2	2	1	2
941	4	2	2	2	1	8	28	4	20	1	1	3	1	4	2	2	2	2	2	2	2	2
942	3	1	5	1	1	8	9	5	2	1	1	3	1	2	2	1	2	1	1	1	1	2
943	2	1	3	1	2	8	0.5	5	0.5	1	1	3	1	3	2	2	2	2	2	2	2	1
944	4	1	4	1	2	8	20	4	4	1	1	3	1	2	2	1	2	1	1	1	1	2
945	2	2	4	2	1	8	3	5	27	1	3	3	1	3	2	2	2	2	1	2	1	1
946	2	1	3	2	1	8	5	4	10	1	1	3	1	3	2	2	2	1	1	1	1	2
947	4	1	5	2	1	8	27	4	33	2	1	3	1	2	2	2	2	2	2	2	1	2
948	5	1	3	2	1	8	27	4	20	2	1	3	1	2	2	1	1	1	1	1	1	1
949	2	2	1	2	2	8	2	4	2	1	1	3	1	3	2	1	1	1	2	2	2	2
950	3	1	4	1	2	8	11	5	5	2	1	3	2	2	2	2	2	2	2	1	1	2
951	4	1	4	1	1	8	20	5	30	2	1	3	1	1	2	2	2	2	2	2	2	2
952	3	1	5	1	1	8	16	5	16	1	1	3	1	2	2	1	2	2	2	1	1	2
953	3	2	4	1	1	8	18	5	7	1	1	3	1	2	2	2	2	2	2	2	1	2
954	4	1	4	1	1	8	27	5	2	3	1	1	2	2	1	1	1	1	1	1	1	2
955	5	1	2	2	1	8	40	4	58	4	1	1	2	4	1	1	1	1	1	1	1	2
956	4	1	3	2	2	8	19	4	9	1	1	1	3	1	1	1	1	1	1	1	1	2
957	4	1	4	1	1	8	21	5	5	1	1	3	2	3	2	1	2	1	1	2	1	2
958	4	1	5	1	1	8	24	4	20	2	1	3	1	3	1	1	1	1	1	1	1	2
959	5	2	2	2	1	8	33	4	22	4	1	1	2	2	1	1	1	1	1	1	1	2
960	4	1	4	1	1	8	18	4	18	1	1	3	2	4	2	1	2	1	1	1	1	2
961	5	1	3	2	1	8	30	4	33	1	4	3	1	2	2	1	2	1	2	1	1	2
962	2	1	1	2	2	8	6	4	6	1	1	3	2	2	2	1	1	1	1	2	1	2
963	5	1	2	2	1	8	17	4	18	2	2	3	1	3	2	2	2	2	2	1	2	2
964	4	1	2	2	1	8	21	4	9	1	1	3	1	3	2	1	2	1	1	1	1	2
965	6	1	4	2	1	8	39	5	60	3	2	3	1	3	2	2	2	2	2	2	2	2
966	5	1	4	2	1	8	4	4	19	2	1	3	1	1	2	2	2	1	1	1	1	1
967	4	2	5	1	1	8	24	4	8	1	1	3	2	2	2	2	2	2	2	2	2	2
968	5	1	2	2	1	8	37	5	27	4	1	3	1	3	1	1	1	2	1	2	1	2
969	5	1	4	2	1	8	35	4	57	3	1	3	1	4	1	1	1	2	1	2	2	1
970	5	2	4	1	2	8	30	5	13	2	1	3	1	2	2	1	2	2	1	1	1	1
971	3	2	4	1	1	8	13	4	36	1	1	3	1	3	2	2	2	2	2	2	2	1
972	4	2	4	1	1	8	24	5	6	1	1	3	1	2	2	1	2	2	2	1	2	2
973	5	1	4	2	1	8	39	4	15	4	1	3	2	3	1	2	2	2	1	1	1	2
974	3	1	2	2	2	8	5	4	1	1	1	3	1	2	2	2	2	1	1	2	1	2
975	4	2	2	2	1	8	26	4	6	1	1	3	1	2	2	2	2	2	1	2	1	2
976	5	1	2	2	2	8	29	4	50	2	1	3	1	3	1	1	2	1	2	1	1	1
977	4	1	4	1	2	8	28	4	10	1	1	3	1	4	2	2	2	2	2	2	2	2
978	3	1	1	1	2	8	13	5	2	1	2	3	1	1	2	1	2	2	1	1	2	2
979	5	1	3	2	1	8	39	4	59	4	2	3	1	1	2	2	2	2	2	2	2	2
980	3	1	4	1	2	8	1	3	1	1	2	3	1	3	2	1	2	2	2	1	1	2
981	3	1	3	2	1	8	13	3	35	1	1	3	1	2	2	1	2	1	2	1	2	2
982	5	1	4	2	1	8	30	5	20	3	2	3	1	1	2	2	1	2	2	2	2	2
983	3	1	5	1	1	8	15	4	10	1	2	3	1	1	2	1	2	2	1	2	1	1
984	4	1	3	1	1	8	16	4	10	1	1	3	1	3	2	2	2	2	2	2	1	2
985	4	1	5	1	1	8	26	4	13	2	2	3	1	4	2	2	2	2	1	1	1	2
986	3	1	3	1	2	8	5	5	2	1	2	3	1	2	2	2	2	2	2	1	1	1
987	4	1	4	1	2	8	23	5	15	1	1	3	1	2	2	1	2	2	2	1	1	2
988	5	1	4	2	1	8	23	5	24	3	2	3	1	2	2	1	2	1	1	1	2	2
989	3	1	5	1	2	8	5	4	5	1	2	3	1	2	2	2	2	2	2	2	2	2
990	4	1	2	2	1	8	27	5	45	1	1	3	1	2	2	2	2	2	1	1	1	1
991	2	1	3	2	1	8	2	5	21	1	2	3	1	3	2	2	2	1	2	2	2	2
992	4	2	5	1	1	8	28	4	28	1	1	3	1	4	2	1	2	2	1	2	1	2
993	4	2	3	2	1	8	28	4	15	1	1	3	1	1	2	1	2	2	1	1	1	2
994	5	1	2	2	1	8	37	4	17	4	1	3	1	3	2	1	2	2	2	2	2	2
995	4	2	2	2	2	8	26	5	34	1	1	3	1	3	2	2	2	2	2	1	1	2
996	4	2	2	2	1	8	24	4	40	1	1	3	1	2	2	2	2	2	1	1	1	1
997	5	1	2	2	1	8	8	4	23	3	1	3	1	3	2	2	2	2	2	2	2	2
998	4	1	3	1	1	8	21	5	3	1	1	3	1	2	2	2	2	2	1	2	2	1
999	5	1	5	1	1	8	32	4	53	3	1	3	1	2	2	1	2	2	1	2	1	2
1000	3	1	5	1	1	8	13	4	9	1	1	3	1	2	2	2	2	2	2	2	2	2
1001	4	1	3	2	1	8	25	4	45	1	1	3	1	1	2	2	2	2	2	2	1	1
1002	3	1	3	2	1	8	9	5	30	1	1	3	1	3	2	2	2	1	2	1	2	2
1003	4	1	4	1	1	8	2	5	11	3	2	3	1	3	2	1	2	1	1	1	1	2
1004	4	1	2	2	2	8	20	5	7	2	1	3	1	3	2	2	2	2	1	1	1	2
1005	5	1	2	2	1	8	33	4	20	4	1	3	1	3	2	1	1	1	1	1	1	2
1006	3	1	5	1	1	8	17	5	10	2	1	3	3	3	2	2	2	2	2	1	1	2
1007	2	2	3	2	1	8	5	5	5	1	1	3	1	2	2	2	2	2	2	1	1	2
1008	3	1	4	1	2	8	16	4	28	2	1	3	1	3	2	1	2	2	1	2	1	2
1009	3	1	5	1	1	8	12	5	12	1	1	3	1	2	2	1	1	1	1	1	1	2
1010	4	1	5	1	1	8	21	5	7	1	1	3	1	2	2	2	2	2	1	1	2	2
1011	4	1	3	2	1	8	18	5	14	1	1	3	1	2	2	2	2	2	2	2	2	1
1012	4	1	3	1	1	8	20	5	30	2	1	3	1	3	1	1	1	2	1	1	1	2
1013	3	1	4	1	1	8	12	4	1	1	1	3	1	2	2	2	2	1	1	1	1	2
1014	5	1	4	2	1	8	31	5	21	3	1	3	1	1	1	1	1	1	1	1	1	2
1015	5	1	4	2	1	8	28	5	16	2	1	3	1	2	2	2	2	1	1	1	1	2
1016	4	1	6	1	1	8	22	5	3	1	1	3	1	1	2	1	1	2	2	2	1	1
1017	3	1	3	1	2	8	14	4	4	1	1	3	1	2	2	1	2	1	1	1	1	2
1018	4	1	3	1	2	8	21	5	42	2	2	3	1	2	2	2	2	1	2	2	1	2
1019	3	1	2	2	2	8	8	4	0.5	1	2	3	1	2	2	1	2	1	1	2	1	2
1020	5	1	4	2	1	8	38	4	56	2	2	3	1	3	1	2	1	2	1	1	2	2
1021	5	1	3	2	1	8	36	5	21	4	2	3	1	2	2	1	2	2	2	1	2	2
1022	3	2	3	2	1	8	17	5	20	1	1	3	1	4	1	1	2	2	2	1	1	2
1023	5	1	3	2	1	8	32	4	50	2	1	3	2	2	2	2	2	2	2	2	2	2
1024	3	1	4	1	1	8	15	5	5	1	1	3	2	3	2	2	2	2	2	1	2	2
1025	4	1	4	1	1	8	25	5	5	2	1	3	1	2	2	2	2	2	2	1	1	1
1026	4	1	6	1	1	8	22	5	8	1	1	3	1	3	2	1	2	1	2	1	1	2
1027	5	1	3	1	1	8	35	5	23	3	1	3	1	4	2	1	2	2	2	1	1	2
1028	5	1	3	2	1	8	32	5	55	4	1	3	2	3	2	2	2	1	2	2	1	2
1029	5	1	2	2	1	8	30	5	55	2	2	3	1	3	2	1	2	1	1	1	1	2
1030	5	1	3	2	1	8	31	5	21	3	2	3	1	3	2	1	2	1	1	2	1	2
1031	5	1	4	2	1	8	33	4	20	1	2	3	1	3	2	1	2	2	2	1	1	2
1032	4	1	4	1	1	8	27	4	10	1	2	3	1	2	2	2	2	1	1	1	2	2
1033	5	1	3	1	1	8	28	5	52	3	2	3	1	3	1	1	1	1	1	2	1	2
1034	5	1	5	1	1	8	32	4	43	3	1	3	1	2	1	1	1	1	1	1	1	2
1035	4	1	5	1	1	8	16	3	3	1	2	3	1	2	2	2	2	2	2	2	2	2
1036	4	2	2	2	1	8	25	4	45	1	1	3	1	3	2	1	1	1	1	2	1	2
1037	5	1	5	2	1	8	37	4	57	3	2	3	1	2	2	1	2	2	2	1	1	2
1038	5	1	3	2	1	8	30	4	50	2	1	3	1	2	2	1	1	2	1	1	1	1
1039	4	1	2	2	2	8	23	5	13	1	1	3	1	3	2	1	1	2	1	2	1	2
1040	5	1	3	2	1	8	33	4	21	4	1	3	1	2	2	1	2	2	1	2	1	2
1041	4	1	4	1	1	8	22	4	43	1	1	3	1	2	2	2	1	1	1	1	1	2
1042	4	1	4	1	1	8	20	4	20	1	1	3	1	4	2	2	2	2	2	2	2	2
1043	5	1	4	1	1	8	34	5	15	2	2	3	1	1	2	2	2	1	1	1	1	1
1044	3	1	3	1	1	8	19	4	34	1	1	3	1	3	2	1	2	2	2	2	2	2
1045	5	1	2	2	1	8	38	4	20	3	1	1	2	3	2	1	2	2	2	2	1	2
1046	4	1	5	1	1	8	20	4	40	2	1	3	1	1	1	1	1	1	1	2	1	2
1047	3	1	4	1	1	8	14	5	5	1	1	3	1	2	2	2	2	2	1	2	1	2
1048	4	1	4	1	2	8	18	4	18	1	1	3	1	3	1	1	1	1	1	1	1	2
1049	5	1	3	2	1	8	39	4	20	4	1	3	3	3	1	1	1	2	1	1	1	2
1050	5	1	4	2	1	8	19	4	55	2	1	3	1	2	2	1	1	1	1	1	1	2
1051	3	1	5	1	1	8	19	4	12	1	1	3	1	3	2	2	2	2	2	1	1	2
1052	3	2	4	1	2	8	12	3	7	1	1	3	1	2	2	2	2	2	2	2	1	1
1053	5	1	4	2	1	8	34	3	50	1	1	3	3	3	2	1	2	1	2	2	1	2
1054	5	2	2	2	2	8	38	4	55	2	1	3	1	1	2	2	2	2	1	1	1	1
1055	4	1	4	1	1	8	20	4	10	1	1	3	1	2	2	1	1	1	1	1	1	2
1056	4	2	3	2	2	8	27	3	7	1	1	3	1	2	2	2	2	2	2	2	2	1
1057	5	2	4	2	1	8	31	4	19	2	1	3	1	2	2	1	1	2	1	1	1	2
1058	4	2	2	1	1	8	22	4	12	1	1	3	1	2	2	2	1	2	1	1	2	2
1059	5	1	4	2	1	8	38	4	58	4	1	3	1	3	1	1	1	1	1	1	1	2
1060	4	2	1	2	2	8	17	5	7	1	3	2	1	1	2	2	2	2	1	1	1	1
1061	4	1	2	2	2	8	23	4	45	1	1	3	1	2	2	1	1	1	1	1	1	2
1062	5	1	2	2	1	8	23	4	50	2	1	2	1	3	2	1	2	2	2	2	2	1
1063	6	1	4	2	1	8	38	4	55	3	1	3	1	2	2	1	1	2	2	2	2	2
1064	2	1	3	2	1	8	1	5	20	1	1	3	1	3	2	2	2	2	2	2	2	2
1065	2	1	1	2	2	8	0.5	4	0.5	1	1	3	1	3	2	2	2	1	2	2	2	2
1066	5	1	3	2	1	8	33	4	12	5	2	3	1	1	2	2	2	2	1	1	1	1
1067	4	1	2	2	2	8	22	5	7	2	1	3	1	2	2	2	2	2	2	2	2	2
1068	4	1	4	2	1	8	26	4	10	2	1	3	1	3	2	2	2	2	2	2	2	2
1069	5	1	5	1	1	8	28	4	15	3	2	3	1	2	2	1	2	2	2	1	1	2
1070	5	1	4	1	1	8	25	4	15	4	1	3	2	1	2	1	2	1	1	1	1	2
1071	2	1	1	2	2	8	5	4	25	1	2	3	1	4	2	2	2	2	2	2	2	2
1072	2	1	3	2	2	8	2	5	1	1	1	3	1	3	2	1	1	1	1	1	1	2
1073	4	1	1	2	1	8	22	4	42	1	1	3	1	3	2	2	2	2	2	2	2	2
1074	5	1	4	2	1	8	34	4	34	2	1	3	1	2	2	1	2	1	1	1	1	2
1075	5	1	4	2	1	8	33	4	50	2	1	3	1	2	2	1	2	1	2	1	1	2
1076	6	1	3	2	1	8	42	4	61	1	2	3	1	3	2	2	1	2	1	2	1	2
1077	4	1	5	1	2	8	17	4	20	2	1	3	1	2	2	2	2	2	2	2	2	2
1078	4	1	3	2	1	8	29	4	14	2	1	3	1	2	2	2	2	2	1	2	1	2
1079	5	1	5	2	1	8	31	5	20	3	1	3	1	1	2	2	2	2	1	2	1	2
1080	5	2	1	1	1	8	11	4	6	1	1	3	1	3	2	1	2	2	1	1	1	2
1081	3	1	5	1	2	8	19	5	38	1	1	3	1	2	2	1	1	2	1	1	1	1
1082	4	2	1	2	2	8	21	5	6	1	1	3	1	2	2	2	2	2	2	2	2	2
1083	2	1	1	2	2	8	3	4	4	1	1	3	1	2	2	2	2	1	2	1	1	2
1084	3	1	2	2	2	8	11	5	1	1	1	3	1	2	2	1	2	1	1	1	1	2
1085	3	1	4	1	1	8	12	5	12	1	1	3	1	3	2	1	1	2	1	1	1	2
1086	5	1	3	2	1	8	30	4	20	3	1	3	1	2	1	1	1	1	1	1	1	2
1087	3	1	3	1	2	8	11	4	4	1	1	3	1	3	2	2	2	2	2	2	2	2
1088	2	1	2	2	2	8	5	4	0.5	1	1	3	1	2	2	2	2	2	2	2	2	1
1089	4	1	3	2	1	8	25	4	20	2	1	3	1	4	2	1	2	1	2	2	2	2
1090	5	1	2	2	1	8	33	5	28	4	1	3	1	1	2	2	2	2	1	1	2	1
1091	4	1	3	1	2	8	20	4	15	2	1	3	1	4	2	1	1	1	1	1	1	2
1092	4	1	5	1	1	8	22	4	8	2	1	3	1	3	2	2	2	2	1	2	1	2
1093	4	1	6	2	1	8	16	4	30	2	1	3	1	1	2	2	2	1	1	1	1	2
1094	4	1	4	1	1	8	22	4	10	1	1	3	1	2	2	1	2	2	1	1	1	2
1095	3	2	1	2	2	8	6	5	6	1	3	2	1	3	1	2	2	1	1	2	1	1
1096	3	1	2	2	1	8	17	4	21	1	1	3	1	1	2	2	2	2	2	2	1	1
1097	4	2	5	1	1	8	18	4	16	2	3	3	2	2	1	1	1	1	1	1	1	2
1098	4	1	5	1	1	8	20	4	10	2	1	3	1	3	2	1	2	1	1	1	1	2
1099	5	1	2	2	1	8	37	4	57	3	1	2	1	2	2	2	2	2	1	1	1	1
1100	4	1	1	1	2	8	1.5	5	1.5	4	1	3	1	3	2	2	2	2	2	1	2	2
1101	5	2	5	2	1	8	27	5	28	1	1	3	1	1	2	2	2	1	2	2	1	2
1102	3	1	4	1	1	8	14	5	7	1	1	3	1	1	2	1	2	1	2	1	1	1
1103	4	1	4	1	2	8	30	5	10	1	1	3	1	2	2	2	2	2	2	2	1	1
1104	2	2	3	2	1	8	8	4	20	1	2	2	1	2	2	2	2	1	2	1	1	2
1105	5	2	2	2	1	8	25	4	25	2	3	2	1	2	2	1	2	2	2	2	1	2
1106	5	2	2	2	1	8	34	4	19	4	3	2	2	1	2	1	2	2	1	1	1	2
1107	2	2	2	2	2	8	4	4	4	1	3	2	1	2	1	1	2	2	1	2	1	2
1108	5	1	4	1	1	8	27	5	51	2	1	3	1	3	2	1	2	1	2	1	1	2
1109	5	2	4	2	1	8	32	5	15	2	1	3	1	2	2	1	2	2	2	2	2	2
1110	4	2	5	1	2	8	22	5	12	1	1	3	1	2	2	2	2	2	2	2	2	2
1111	4	2	2	1	1	8	22	5	20	1	1	3	1	4	2	2	2	2	2	2	2	2
1112	5	1	4	1	1	8	40	5	59	4	1	3	1	1	2	2	1	2	1	2	1	2
1113	3	1	4	1	2	8	12	5	3	1	1	3	1	1	2	2	2	2	1	1	1	2
1114	5	1	4	1	1	8	27	5	7	2	1	3	1	1	2	2	2	2	2	2	1	1
1115	5	1	6	1	1	8	33	5	33	3	1	3	1	3	2	1	2	1	1	1	1	2
1116	4	1	4	1	1	8	21	5	3	1	1	3	1	2	2	2	2	2	2	1	2	1
1117	3	2	5	1	1	8	16	5	22	1	1	3	1	2	2	2	2	2	2	1	2	2
1118	4	1	4	1	1	8	17	5	14	1	1	3	1	2	2	2	2	2	2	1	1	2
1119	5	2	2	2	1	8	31	4	20	2	3	3	1	1	2	1	2	2	1	2	1	2
1120	2	2	1	2	2	8	1	5	1	1	3	3	2	3	1	1	1	1	1	1	1	2
1121	4	1	4	1	1	8	22	4	22	1	1	3	1	2	2	2	2	2	2	2	1	1
1122	3	2	5	1	1	8	15	4	20	1	1	3	1	2	2	1	2	2	1	2	1	2
1123	3	2	5	1	1	8	7	3	6	1	3	2	1	1	2	2	2	1	1	1	1	2
1124	3	2	4	2	1	8	10	5	32	1	3	3	2	2	1	1	1	1	1	1	1	2
1125	4	1	7	1	1	8	25	5	11	2	1	3	1	2	2	1	2	1	1	1	1	2
1126	3	2	3	2	1	8	5	4	33	1	3	3	1	2	2	1	2	1	1	1	1	1
1127	2	1	4	2	1	8	0.5	4	25	1	1	2	1	2	2	2	1	2	1	2	2	2
1128	4	2	3	2	1	8	27	4	34	1	1	3	1	1	2	1	2	2	1	1	1	1
1129	5	2	3	2	1	8	23	5	33	4	3	2	1	2	2	1	2	1	1	2	1	2
1130	3	2	3	2	1	8	11	5	31	2	3	2	1	2	2	1	2	2	1	1	1	1
1131	4	1	3	1	2	8	24	4	10	1	1	2	3	1	2	1	2	2	1	1	1	2
1132	5	1	2	2	1	8	30	4	30	3	1	3	1	3	2	1	1	1	1	2	1	2
1133	4	1	5	1	1	8	23	4	10	1	1	3	1	4	2	2	2	2	2	1	2	2
1134	5	1	3	2	1	8	34	5	42	4	1	3	1	3	2	2	1	2	1	2	2	2
1135	3	2	3	1	2	8	11	3	11	1	1	3	1	3	1	1	2	1	1	1	1	2
1136	5	1	3	2	1	8	32	4	25	3	1	3	2	3	1	1	1	1	1	1	1	2
1137	4	1	1	2	1	8	24	5	20	1	2	3	1	4	2	2	2	2	2	2	2	2
1138	5	1	4	2	1	8	30	4	35	2	1	3	2	1	1	1	1	1	1	1	1	2
1139	4	1	4	1	2	8	20	5	5	1	1	3	1	2	2	2	2	2	1	1	2	2
1140	4	1	5	1	1	8	22	5	43	1	1	3	1	2	2	2	2	2	2	2	1	2
1141	5	1	2	2	1	8	39	5	58	3	2	3	1	2	2	2	2	2	2	2	2	2
1142	5	1	2	2	1	8	25	5	25	2	2	3	1	1	2	1	2	1	1	1	1	1
1143	5	1	3	2	1	8	35	5	57	4	1	3	2	3	2	2	2	1	1	2	2	2
1144	4	1	3	1	1	8	22	5	9	1	2	3	1	1	2	2	2	2	1	2	1	2
1145	4	1	4	1	1	8	25	5	46	1	1	3	1	3	2	1	2	2	1	1	1	1
1146	5	1	2	2	1	8	36	5	36	4	1	3	3	3	1	1	1	1	1	1	1	2
1147	5	1	5	1	1	8	34	5	15	2	1	3	1	2	2	1	2	1	2	1	1	2
1148	2	2	1	2	2	8	1	4	1	1	1	3	1	2	2	2	2	2	1	2	2	1
1149	2	2	5	2	1	8	0.5	5	20	1	1	3	1	4	2	1	2	2	1	1	1	2
1150	5	1	2	2	1	8	38	5	32	3	1	3	1	4	2	1	1	2	1	2	1	2
1151	4	1	4	1	2	8	24	4	10	1	1	3	1	2	2	1	2	2	2	1	2	1
1152	3	1	2	2	2	8	3	5	3	1	1	3	1	2	2	1	2	2	1	1	1	2
1153	4	1	5	1	1	8	29	5	48	1	1	3	1	2	2	2	2	2	1	1	1	1
1154	4	1	4	2	1	8	21	4	15	1	1	3	1	2	2	1	2	2	1	2	1	2
1155	2	1	1	2	2	8	3	4	3	1	1	3	1	3	2	2	2	1	2	1	2	1
1156	3	2	2	2	1	8	21	4	8	1	1	3	1	3	2	2	2	2	1	2	2	2
1157	4	1	7	1	1	8	21	4	40	1	1	3	1	3	2	1	2	1	1	1	2	2
1158	5	2	2	2	1	8	30	3	19	1	1	3	1	2	2	2	2	2	2	2	1	2
1159	3	2	2	2	2	8	7	5	1	1	1	3	1	3	2	1	2	2	1	1	2	2
1160	3	1	2	2	2	8	4.5	4	1	1	1	3	1	2	2	2	2	2	2	2	2	2
1161	2	1	1	2	2	8	1	4	1	1	1	3	1	4	2	2	2	2	2	1	2	2
1162	5	1	5	2	1	8	35	4	59	3	1	3	1	1	2	1	2	2	1	2	1	2
1163	4	1	5	1	1	8	22	5	12	1	1	3	1	2	2	2	2	2	1	1	1	1
1164	5	1	5	1	1	8	30	5	16	2	1	3	1	2	2	1	1	1	1	1	1	2
1165	4	1	6	1	1	8	21	4	21	1	1	1	3	2	1	1	1	1	1	1	1	2
1166	3	1	3	2	1	8	6	4	15	1	1	3	1	2	2	2	2	1	2	2	1	2
1167	5	1	2	2	1	8	39	4	58	4	1	3	2	3	1	2	2	2	1	1	1	2
1168	5	2	1	2	1	8	33	2	52	1	1	3	1	2	2	2	2	2	2	2	2	2
1169	5	2	2	2	1	8	36	4	30	2	1	3	1	1	2	2	1	2	1	2	1	2
1170	5	2	1	2	1	8	32	4	32	1	1	3	1	2	2	2	2	2	2	2	2	1
1171	5	2	2	2	1	8	32	5	32	2	1	3	1	1	2	1	2	2	2	1	1	2
1172	5	1	2	2	1	8	31	5	26	4	1	3	1	1	2	1	1	1	1	2	1	1
1173	4	2	7	1	1	8	26	4	10	1	1	3	1	2	2	1	1	2	1	1	1	2
1174	4	1	4	1	1	8	25	4	25	1	1	3	1	1	2	2	2	2	1	2	1	2
1175	5	1	3	2	1	8	38	5	35	2	1	3	1	2	2	1	2	2	1	1	1	2
1176	3	2	3	1	2	8	11	5	4	1	3	2	1	2	2	1	2	2	1	1	1	2
1177	5	2	2	2	1	8	35	5	53	2	1	3	1	2	2	2	2	2	2	2	2	1
1178	5	1	2	2	1	8	39	4	35	4	1	3	1	1	2	1	1	2	1	2	1	2
1179	4	1	4	1	1	8	24	4	47	2	1	3	1	2	2	1	2	2	1	1	1	2
1180	5	1	4	1	1	8	29	5	14	3	1	3	1	1	2	1	2	1	1	1	1	1
1181	4	1	5	1	2	8	21	4	2	1	1	3	1	4	2	2	2	2	1	2	1	2
